# Supplementary material for: Deep learning-enabled breast cancer endocrine response determination from H&E staining based on ESR1 signaling activity
Source: Sci Rep. 2023 Dec 5;13:21454. doi: 10.1038/s41598-023-48830-x (PMC10698147; doi:10.1038/s41598-023-48830-x)
Supplement: Supplementary file 2 — Supplementary Tables. [file 41598_2023_48830_MOESM2_ESM.xlsx]

## Sheet: Table Legend
Table S1. EERES of the 1082 TCGA Pan-Cancer breast cancer patients.
Table S2. Metadata for the 1077 image files used for model training and evaluation.
Table S3. Predicted ER activity scores of the 811 testing samples with IHC data for ER, PR and HER2.
Table S4. Predicted ESR1 activity scores by ResNet101 at different quantile and the corresponding log-rank test p-values in predicting progression free survival (PFS).
Table S5. Predicted risk score by CoxPH model at different quantile and the corresponding log-rank test p-value in predicting progression free survival (PFS).

## Sheet: Table S1
Table S1. EERES of the 1082 TCGA Pan-Cancer breast cancer patients.
Patient ID	HALLMARK_ESTROGEN_RESPONSE_EARLY Score (EERES)
TCGA-3C-AAAU	0.00140434
TCGA-3C-AALI	-0.409362
TCGA-3C-AALJ	-0.0389379
TCGA-3C-AALK	0.356928
TCGA-4H-AAAK	0.154434
TCGA-5L-AAT0	-0.104006
TCGA-5T-A9QA	0.0836875
TCGA-A1-A0SB	-0.244229
TCGA-A1-A0SD	0.242181
TCGA-A1-A0SE	0.446866
TCGA-A1-A0SF	0.180913
TCGA-A1-A0SG	0.405943
TCGA-A1-A0SH	0.0328972
TCGA-A1-A0SI	-0.234165
TCGA-A1-A0SJ	0.396842
TCGA-A1-A0SK	-0.410017
TCGA-A1-A0SM	0.314082
TCGA-A1-A0SN	0.20733
TCGA-A1-A0SO	-0.427218
TCGA-A1-A0SP	-0.35242
TCGA-A1-A0SQ	0.384407
TCGA-A2-A04N	0.332732
TCGA-A2-A04P	-0.38896
TCGA-A2-A04Q	-0.384832
TCGA-A2-A04R	0.420496
TCGA-A2-A04T	-0.392918
TCGA-A2-A04U	-0.386036
TCGA-A2-A04V	0.0320733
TCGA-A2-A04W	-0.00744721
TCGA-A2-A04X	-0.252854
TCGA-A2-A04Y	0.142937
TCGA-A2-A0CK	-0.137955
TCGA-A2-A0CL	-0.22877
TCGA-A2-A0CM	-0.354623
TCGA-A2-A0CO	0.0975702
TCGA-A2-A0CP	0.26319
TCGA-A2-A0CQ	0.139648
TCGA-A2-A0CR	-0.160441
TCGA-A2-A0CS	0.350276
TCGA-A2-A0CT	-0.0493375
TCGA-A2-A0CU	0.414415
TCGA-A2-A0CV	-0.0172607
TCGA-A2-A0CW	0.144799
TCGA-A2-A0CX	-0.263179
TCGA-A2-A0CZ	-0.105708
TCGA-A2-A0D0	-0.346345
TCGA-A2-A0D1	-0.315622
TCGA-A2-A0D2	-0.282462
TCGA-A2-A0D3	0.148321
TCGA-A2-A0D4	0.352565
TCGA-A2-A0EM	0.347764
TCGA-A2-A0EN	0.0757526
TCGA-A2-A0EO	0.417522
TCGA-A2-A0EP	-0.302306
TCGA-A2-A0EQ	-0.37265
TCGA-A2-A0ER	0.378175
TCGA-A2-A0ES	0.402038
TCGA-A2-A0ET	-0.0280722
TCGA-A2-A0EU	0.362098
TCGA-A2-A0EV	0.36097
TCGA-A2-A0EW	0.148271
TCGA-A2-A0EX	0.279673
TCGA-A2-A0EY	0.0253561
TCGA-A2-A0ST	-0.361761
TCGA-A2-A0SU	0.100129
TCGA-A2-A0SV	-0.0643868
TCGA-A2-A0SW	-0.105383
TCGA-A2-A0SX	-0.320787
TCGA-A2-A0SY	0.333222
TCGA-A2-A0T0	-0.38832
TCGA-A2-A0T1	-0.279319
TCGA-A2-A0T2	-0.283136
TCGA-A2-A0T3	0.300597
TCGA-A2-A0T4	0.27032
TCGA-A2-A0T5	0.317385
TCGA-A2-A0T6	-0.224657
TCGA-A2-A0T7	-0.13906
TCGA-A2-A0YC	0.387206
TCGA-A2-A0YD	0.378603
TCGA-A2-A0YE	-0.37067
TCGA-A2-A0YF	0.392614
TCGA-A2-A0YG	-0.0392717
TCGA-A2-A0YH	0.199556
TCGA-A2-A0YI	0.242058
TCGA-A2-A0YJ	-0.00469636
TCGA-A2-A0YK	-0.177029
TCGA-A2-A0YL	0.0638369
TCGA-A2-A0YM	-0.297685
TCGA-A2-A0YT	0.111407
TCGA-A2-A1FV	-0.21519
TCGA-A2-A1FW	-0.154926
TCGA-A2-A1FX	0.296525
TCGA-A2-A1FZ	0.32987
TCGA-A2-A1G0	0.305897
TCGA-A2-A1G1	-0.305202
TCGA-A2-A1G4	0.260805
TCGA-A2-A1G6	0.13705
TCGA-A2-A259	0.333016
TCGA-A2-A25A	-0.000419947
TCGA-A2-A25B	0.037369
TCGA-A2-A25C	0.261416
TCGA-A2-A25D	0.0245549
TCGA-A2-A25E	0.160017
TCGA-A2-A25F	-0.427857
TCGA-A2-A3KC	0.216304
TCGA-A2-A3KD	0.385057
TCGA-A2-A3XS	-0.330874
TCGA-A2-A3XT	-0.340288
TCGA-A2-A3XU	-0.277006
TCGA-A2-A3XV	-0.25157
TCGA-A2-A3XW	0.184184
TCGA-A2-A3XX	-0.328136
TCGA-A2-A3XY	-0.410145
TCGA-A2-A3XZ	-0.332731
TCGA-A2-A3Y0	-0.321386
TCGA-A2-A4RW	-0.162675
TCGA-A2-A4RX	-0.25735
TCGA-A2-A4RY	0.0719393
TCGA-A2-A4S0	0.125135
TCGA-A2-A4S1	-0.466257
TCGA-A2-A4S2	0.203044
TCGA-A2-A4S3	0.0141102
TCGA-A7-A0CD	0.453564
TCGA-A7-A0CE	-0.175289
TCGA-A7-A0CG	0.109526
TCGA-A7-A0CH	0.0462968
TCGA-A7-A0CJ	0.208184
TCGA-A7-A0D9	0.063074
TCGA-A7-A0DA	-0.183878
TCGA-A7-A0DB	-0.0651252
TCGA-A7-A0DC	0.260139
TCGA-A7-A13D	-0.201509
TCGA-A7-A13E	-0.281153
TCGA-A7-A13F	0.459354
TCGA-A7-A13G	0.198706
TCGA-A7-A13H	0.205139
TCGA-A7-A26E	0.0594508
TCGA-A7-A26F	-0.137908
TCGA-A7-A26G	-0.380502
TCGA-A7-A26H	0.159493
TCGA-A7-A26I	-0.369187
TCGA-A7-A26J	0.0744456
TCGA-A7-A2KD	-0.0531646
TCGA-A7-A3IY	0.105427
TCGA-A7-A3IZ	0.0326641
TCGA-A7-A3J0	0.146935
TCGA-A7-A3J1	0.0355504
TCGA-A7-A3RF	-0.14332
TCGA-A7-A425	0.101845
TCGA-A7-A426	0.188759
TCGA-A7-A4SA	0.253601
TCGA-A7-A4SB	0.252303
TCGA-A7-A4SC	-0.0551975
TCGA-A7-A4SD	-0.238997
TCGA-A7-A4SE	-0.315247
TCGA-A7-A4SF	-0.00187172
TCGA-A7-A56D	-0.0668936
TCGA-A7-A5ZV	-0.252176
TCGA-A7-A5ZW	0.227388
TCGA-A7-A5ZX	-0.0220656
TCGA-A7-A6VV	-0.244793
TCGA-A7-A6VW	-0.255867
TCGA-A7-A6VX	-0.270605
TCGA-A7-A6VY	-0.391373
TCGA-A8-A06N	0.00397573
TCGA-A8-A06O	0.100233
TCGA-A8-A06P	0.453065
TCGA-A8-A06Q	-0.0959169
TCGA-A8-A06R	-0.216781
TCGA-A8-A06T	-0.0794552
TCGA-A8-A06U	0.0883692
TCGA-A8-A06X	0.0647149
TCGA-A8-A06Y	0.165716
TCGA-A8-A06Z	0.138121
TCGA-A8-A075	-0.0944303
TCGA-A8-A076	0.149214
TCGA-A8-A079	0.244973
TCGA-A8-A07B	0.0282075
TCGA-A8-A07C	-0.437547
TCGA-A8-A07E	-0.0372968
TCGA-A8-A07F	0.210444
TCGA-A8-A07G	0.128988
TCGA-A8-A07I	0.0242324
TCGA-A8-A07J	-0.157594
TCGA-A8-A07L	0.199942
TCGA-A8-A07O	-0.23355
TCGA-A8-A07P	0.218309
TCGA-A8-A07R	-0.20505
TCGA-A8-A07S	0.119861
TCGA-A8-A07U	-0.291046
TCGA-A8-A07W	0.140688
TCGA-A8-A07Z	0.423324
TCGA-A8-A081	-0.234611
TCGA-A8-A082	0.320446
TCGA-A8-A083	0.157992
TCGA-A8-A085	0.314713
TCGA-A8-A086	0.401004
TCGA-A8-A08A	0.185321
TCGA-A8-A08B	0.119494
TCGA-A8-A08C	-0.0634605
TCGA-A8-A08G	0.0476663
TCGA-A8-A08H	-0.382541
TCGA-A8-A08I	0.0135155
TCGA-A8-A08J	-0.275333
TCGA-A8-A08L	-0.454659
TCGA-A8-A08O	0.371895
TCGA-A8-A08P	-0.177927
TCGA-A8-A08R	-0.25422
TCGA-A8-A08T	0.000546475
TCGA-A8-A08X	-0.283671
TCGA-A8-A08Z	-0.232066
TCGA-A8-A090	0.271018
TCGA-A8-A091	-0.199308
TCGA-A8-A092	0.180995
TCGA-A8-A093	0.265846
TCGA-A8-A094	-0.296969
TCGA-A8-A095	0.153916
TCGA-A8-A096	0.100623
TCGA-A8-A097	-0.281344
TCGA-A8-A099	0.0839824
TCGA-A8-A09A	0.209276
TCGA-A8-A09B	0.41094
TCGA-A8-A09C	-0.00973181
TCGA-A8-A09D	-0.107569
TCGA-A8-A09G	-0.245611
TCGA-A8-A09I	-0.0516671
TCGA-A8-A09M	0.0679418
TCGA-A8-A09N	0.214333
TCGA-A8-A09Q	0.0655964
TCGA-A8-A09R	-0.0442968
TCGA-A8-A09T	0.364651
TCGA-A8-A09V	0.126265
TCGA-A8-A09W	0.195148
TCGA-A8-A09X	-0.167154
TCGA-A8-A09Z	-0.00726978
TCGA-A8-A0A1	0.268121
TCGA-A8-A0A2	0.0397274
TCGA-A8-A0A4	0.203644
TCGA-A8-A0A6	-0.334056
TCGA-A8-A0A7	-0.363096
TCGA-A8-A0A9	0.169187
TCGA-A8-A0AB	0.113202
TCGA-A8-A0AD	0.27054
TCGA-AC-A23C	-0.401836
TCGA-AC-A23E	0.217049
TCGA-AC-A23G	0.214942
TCGA-AC-A23H	-0.204402
TCGA-AC-A2B8	0.243007
TCGA-AC-A2BK	-0.33965
TCGA-AC-A2BM	-0.00711051
TCGA-AC-A2FB	0.294061
TCGA-AC-A2FE	0.119604
TCGA-AC-A2FF	-0.136564
TCGA-AC-A2FG	0.262964
TCGA-AC-A2FK	0.000622
TCGA-AC-A2FM	0.361053
TCGA-AC-A2FO	0.134014
TCGA-AC-A2QH	-0.467365
TCGA-AC-A2QI	-0.171739
TCGA-AC-A2QJ	-0.38343
TCGA-AC-A3BB	0.223326
TCGA-AC-A3EH	0.0224104
TCGA-AC-A3HN	-0.15607
TCGA-AC-A3OD	0.058205
TCGA-AC-A3QP	-0.142159
TCGA-AC-A3QQ	0.111793
TCGA-AC-A3TM	0.1552
TCGA-AC-A3TN	0.191138
TCGA-AC-A3W5	-0.338159
TCGA-AC-A3W6	-0.210243
TCGA-AC-A3W7	0.19569
TCGA-AC-A3YI	-0.0673733
TCGA-AC-A3YJ	-0.0491372
TCGA-AC-A4ZE	0.363885
TCGA-AC-A5EH	-0.0596284
TCGA-AC-A5XS	-0.0152465
TCGA-AC-A5XU	-0.187292
TCGA-AC-A62V	0.136256
TCGA-AC-A62X	-0.336198
TCGA-AC-A62Y	0.219317
TCGA-AC-A6IV	-0.0937676
TCGA-AC-A6IW	-0.364569
TCGA-AC-A6IX	-0.0526862
TCGA-AC-A6NO	0.167366
TCGA-AC-A7VB	0.144981
TCGA-AC-A7VC	-0.485809
TCGA-AC-A8OP	0.0931686
TCGA-AC-A8OQ	-0.428733
TCGA-AC-A8OR	0.188281
TCGA-AC-A8OS	0.0249631
TCGA-AN-A03X	0.400887
TCGA-AN-A03Y	-0.0257858
TCGA-AN-A041	0.242401
TCGA-AN-A046	0.233782
TCGA-AN-A049	0.252476
TCGA-AN-A04A	0.281287
TCGA-AN-A04C	-0.326768
TCGA-AN-A04D	-0.321
TCGA-AN-A0AJ	-0.143789
TCGA-AN-A0AK	-0.0142342
TCGA-AN-A0AL	-0.228933
TCGA-AN-A0AM	0.0262366
TCGA-AN-A0AR	-0.335024
TCGA-AN-A0AS	0.0708455
TCGA-AN-A0AT	-0.462028
TCGA-AN-A0FD	0.121466
TCGA-AN-A0FF	0.368786
TCGA-AN-A0FJ	-0.263578
TCGA-AN-A0FK	0.322111
TCGA-AN-A0FL	-0.255436
TCGA-AN-A0FN	-0.265282
TCGA-AN-A0FS	0.0647651
TCGA-AN-A0FT	0.105766
TCGA-AN-A0FV	-0.190389
TCGA-AN-A0FW	0.0573821
TCGA-AN-A0FX	-0.344644
TCGA-AN-A0FY	0.234939
TCGA-AN-A0FZ	0.342658
TCGA-AN-A0G0	-0.20178
TCGA-AN-A0XL	0.226656
TCGA-AN-A0XN	-0.0375979
TCGA-AN-A0XO	0.305843
TCGA-AN-A0XP	0.237575
TCGA-AN-A0XR	0.18024
TCGA-AN-A0XS	0.191073
TCGA-AN-A0XT	0.33921
TCGA-AN-A0XU	-0.356444
TCGA-AN-A0XV	0.0692391
TCGA-AN-A0XW	0.00749834
TCGA-AO-A03L	0.289859
TCGA-AO-A03M	0.199845
TCGA-AO-A03N	-0.170342
TCGA-AO-A03O	0.102794
TCGA-AO-A03P	0.125034
TCGA-AO-A03R	0.142202
TCGA-AO-A03T	0.12424
TCGA-AO-A03U	-0.104317
TCGA-AO-A03V	0.0880209
TCGA-AO-A0J2	-0.200187
TCGA-AO-A0J3	0.0131692
TCGA-AO-A0J4	-0.302224
TCGA-AO-A0J5	-0.286296
TCGA-AO-A0J6	-0.270871
TCGA-AO-A0J7	0.277497
TCGA-AO-A0J8	-0.0762546
TCGA-AO-A0J9	-0.270803
TCGA-AO-A0JA	0.0490904
TCGA-AO-A0JB	-0.0194283
TCGA-AO-A0JC	-0.379753
TCGA-AO-A0JD	0.14213
TCGA-AO-A0JE	-0.329322
TCGA-AO-A0JF	0.0549051
TCGA-AO-A0JG	-0.151919
TCGA-AO-A0JI	0.174908
TCGA-AO-A0JJ	0.22528
TCGA-AO-A0JL	-0.429798
TCGA-AO-A0JM	0.101904
TCGA-AO-A124	-0.351526
TCGA-AO-A125	0.222976
TCGA-AO-A126	-0.187367
TCGA-AO-A128	-0.396244
TCGA-AO-A129	-0.405025
TCGA-AO-A12A	0.34474
TCGA-AO-A12B	0.377971
TCGA-AO-A12D	-0.181906
TCGA-AO-A12E	0.421329
TCGA-AO-A12F	-0.389116
TCGA-AO-A12G	0.135598
TCGA-AO-A12H	-0.0340321
TCGA-AO-A1KO	-0.115734
TCGA-AO-A1KP	-0.0652606
TCGA-AO-A1KQ	0.250638
TCGA-AO-A1KR	-0.315733
TCGA-AO-A1KS	0.0492483
TCGA-AO-A1KT	-0.0605288
TCGA-AQ-A04H	0.16167
TCGA-AQ-A04J	-0.413394
TCGA-AQ-A04L	-0.0463682
TCGA-AQ-A0Y5	-0.101552
TCGA-AQ-A1H2	0.0914514
TCGA-AQ-A1H3	0.214703
TCGA-AQ-A54N	-0.291763
TCGA-AQ-A54O	0.103032
TCGA-AQ-A7U7	-0.250064
TCGA-AR-A0TP	-0.252963
TCGA-AR-A0TQ	0.257238
TCGA-AR-A0TR	0.159739
TCGA-AR-A0TS	-0.404087
TCGA-AR-A0TT	-0.165389
TCGA-AR-A0TU	-0.397533
TCGA-AR-A0TV	0.0238544
TCGA-AR-A0TW	0.0657207
TCGA-AR-A0TX	-0.125792
TCGA-AR-A0TY	-0.00415884
TCGA-AR-A0TZ	0.390065
TCGA-AR-A0U0	-0.335519
TCGA-AR-A0U1	-0.191945
TCGA-AR-A0U2	-0.160676
TCGA-AR-A0U3	0.334315
TCGA-AR-A0U4	-0.306352
TCGA-AR-A1AH	-0.453147
TCGA-AR-A1AI	-0.253121
TCGA-AR-A1AJ	-0.409713
TCGA-AR-A1AK	0.264594
TCGA-AR-A1AL	-0.0484732
TCGA-AR-A1AM	-0.00173584
TCGA-AR-A1AN	0.161036
TCGA-AR-A1AO	-0.397263
TCGA-AR-A1AP	0.23904
TCGA-AR-A1AQ	-0.390521
TCGA-AR-A1AR	-0.435528
TCGA-AR-A1AS	0.314687
TCGA-AR-A1AT	0.0254832
TCGA-AR-A1AU	0.453253
TCGA-AR-A1AV	0.333728
TCGA-AR-A1AW	-0.313049
TCGA-AR-A1AX	-0.0494242
TCGA-AR-A1AY	-0.253597
TCGA-AR-A24H	-0.240986
TCGA-AR-A24K	0.152162
TCGA-AR-A24L	0.159279
TCGA-AR-A24M	0.14223
TCGA-AR-A24N	0.180798
TCGA-AR-A24O	0.12644
TCGA-AR-A24P	0.25994
TCGA-AR-A24Q	-0.337836
TCGA-AR-A24R	0.205961
TCGA-AR-A24S	-0.11221
TCGA-AR-A24T	0.013703
TCGA-AR-A24U	-0.199401
TCGA-AR-A24V	0.174841
TCGA-AR-A24W	0.156193
TCGA-AR-A24X	0.219668
TCGA-AR-A24Z	0.144899
TCGA-AR-A250	0.0820648
TCGA-AR-A251	-0.363045
TCGA-AR-A252	-0.0649574
TCGA-AR-A254	-0.0847493
TCGA-AR-A255	0.159025
TCGA-AR-A256	-0.32027
TCGA-AR-A2LE	0.133322
TCGA-AR-A2LH	-0.118783
TCGA-AR-A2LJ	0.0812285
TCGA-AR-A2LK	0.222702
TCGA-AR-A2LM	0.0220805
TCGA-AR-A2LN	-0.114959
TCGA-AR-A2LO	0.0702529
TCGA-AR-A2LQ	-0.225681
TCGA-AR-A5QM	0.294481
TCGA-AR-A5QN	0.222043
TCGA-AR-A5QP	0.0301882
TCGA-AR-A5QQ	-0.263722
TCGA-B6-A0I1	-0.258899
TCGA-B6-A0I2	-0.24966
TCGA-B6-A0I5	0.292121
TCGA-B6-A0I6	-0.293291
TCGA-B6-A0I8	0.217744
TCGA-B6-A0I9	-0.129922
TCGA-B6-A0IA	0.301523
TCGA-B6-A0IB	0.109187
TCGA-B6-A0IC	0.109544
TCGA-B6-A0IE	0.260964
TCGA-B6-A0IG	0.092167
TCGA-B6-A0IH	-0.268362
TCGA-B6-A0IJ	-0.331353
TCGA-B6-A0IK	-0.212974
TCGA-B6-A0IM	0.299902
TCGA-B6-A0IN	-0.209459
TCGA-B6-A0IO	0.085068
TCGA-B6-A0IP	0.137642
TCGA-B6-A0IQ	-0.473341
TCGA-B6-A0RE	-0.233879
TCGA-B6-A0RG	0.520229
TCGA-B6-A0RH	-0.0382345
TCGA-B6-A0RI	0.428933
TCGA-B6-A0RL	0.0323029
TCGA-B6-A0RM	0.25721
TCGA-B6-A0RN	-0.0627273
TCGA-B6-A0RO	0.190176
TCGA-B6-A0RP	0.0375775
TCGA-B6-A0RQ	0.291766
TCGA-B6-A0RS	-0.179042
TCGA-B6-A0RT	-0.480114
TCGA-B6-A0RU	-0.372448
TCGA-B6-A0RV	0.409442
TCGA-B6-A0WS	0.337875
TCGA-B6-A0WT	0.221622
TCGA-B6-A0WV	0.367371
TCGA-B6-A0WW	0.258661
TCGA-B6-A0WX	-0.438652
TCGA-B6-A0WY	0.331614
TCGA-B6-A0WZ	0.381382
TCGA-B6-A0X0	0.296038
TCGA-B6-A0X1	-0.3433
TCGA-B6-A0X4	0.114112
TCGA-B6-A0X5	0.189944
TCGA-B6-A0X7	-0.104249
TCGA-B6-A1KC	-0.240204
TCGA-B6-A1KF	-0.237707
TCGA-B6-A1KI	0.242235
TCGA-B6-A1KN	-0.0550194
TCGA-B6-A2IU	0.313642
TCGA-B6-A3ZX	-0.406809
TCGA-B6-A400	-0.383032
TCGA-B6-A401	0.213001
TCGA-B6-A402	-0.304088
TCGA-B6-A408	-0.296714
TCGA-B6-A409	-0.223438
TCGA-B6-A40B	0.320085
TCGA-B6-A40C	-0.201437
TCGA-BH-A0AU	0.361419
TCGA-BH-A0AV	-0.325075
TCGA-BH-A0AW	-0.293428
TCGA-BH-A0AY	0.119253
TCGA-BH-A0AZ	0.126352
TCGA-BH-A0B0	-0.0392091
TCGA-BH-A0B1	0.244449
TCGA-BH-A0B2	-0.25964
TCGA-BH-A0B3	-0.287988
TCGA-BH-A0B4	0.358507
TCGA-BH-A0B5	-0.0672327
TCGA-BH-A0B7	-0.304148
TCGA-BH-A0B8	0.181802
TCGA-BH-A0B9	-0.435077
TCGA-BH-A0BA	0.0398852
TCGA-BH-A0BC	0.267838
TCGA-BH-A0BD	0.303467
TCGA-BH-A0BF	-0.281238
TCGA-BH-A0BG	-0.36972
TCGA-BH-A0BJ	0.18353
TCGA-BH-A0BL	-0.442019
TCGA-BH-A0BM	-0.111135
TCGA-BH-A0BO	0.279722
TCGA-BH-A0BP	0.11329
TCGA-BH-A0BQ	0.176629
TCGA-BH-A0BR	-0.110452
TCGA-BH-A0BS	0.241953
TCGA-BH-A0BT	0.0203068
TCGA-BH-A0BV	0.356401
TCGA-BH-A0BW	-0.34872
TCGA-BH-A0BZ	0.0180012
TCGA-BH-A0C0	0.0662206
TCGA-BH-A0C1	0.196278
TCGA-BH-A0C3	0.155913
TCGA-BH-A0C7	0.273827
TCGA-BH-A0DD	0.366307
TCGA-BH-A0DE	0.0949729
TCGA-BH-A0DG	-0.0045552
TCGA-BH-A0DH	0.424702
TCGA-BH-A0DI	-0.249894
TCGA-BH-A0DK	0.256853
TCGA-BH-A0DL	-0.198096
TCGA-BH-A0DO	0.162643
TCGA-BH-A0DP	0.0733358
TCGA-BH-A0DQ	0.340056
TCGA-BH-A0DS	0.0221544
TCGA-BH-A0DT	0.357757
TCGA-BH-A0DV	0.0146209
TCGA-BH-A0DX	0.0911092
TCGA-BH-A0DZ	0.202438
TCGA-BH-A0E0	-0.216252
TCGA-BH-A0E1	0.379351
TCGA-BH-A0E2	0.2714
TCGA-BH-A0E6	-0.299557
TCGA-BH-A0E7	0.492596
TCGA-BH-A0E9	0.173189
TCGA-BH-A0EA	-0.172482
TCGA-BH-A0EB	0.0711576
TCGA-BH-A0EE	-0.303526
TCGA-BH-A0EI	0.141874
TCGA-BH-A0GY	0.295592
TCGA-BH-A0GZ	0.0594911
TCGA-BH-A0H0	-0.0102409
TCGA-BH-A0H3	-0.017891
TCGA-BH-A0H5	-0.0554976
TCGA-BH-A0H6	0.391038
TCGA-BH-A0H7	0.331421
TCGA-BH-A0H9	0.150952
TCGA-BH-A0HA	0.258258
TCGA-BH-A0HB	0.279048
TCGA-BH-A0HF	0.272104
TCGA-BH-A0HI	0.414386
TCGA-BH-A0HK	0.249912
TCGA-BH-A0HL	0.153103
TCGA-BH-A0HN	-0.0914437
TCGA-BH-A0HO	0.156984
TCGA-BH-A0HP	-0.0274662
TCGA-BH-A0HQ	0.328421
TCGA-BH-A0HU	0.0893489
TCGA-BH-A0HW	0.210799
TCGA-BH-A0HX	0.25642
TCGA-BH-A0HY	0.0471766
TCGA-BH-A0RX	-0.336834
TCGA-BH-A0W3	0.253929
TCGA-BH-A0W4	0.396439
TCGA-BH-A0W5	0.24794
TCGA-BH-A0W7	-0.168897
TCGA-BH-A0WA	-0.374814
TCGA-BH-A18F	0.184814
TCGA-BH-A18G	-0.150294
TCGA-BH-A18H	0.323502
TCGA-BH-A18I	0.0456776
TCGA-BH-A18J	0.129926
TCGA-BH-A18K	0.126726
TCGA-BH-A18L	0.190163
TCGA-BH-A18M	0.321022
TCGA-BH-A18N	0.289838
TCGA-BH-A18P	-0.349917
TCGA-BH-A18Q	-0.296844
TCGA-BH-A18R	-0.316641
TCGA-BH-A18S	0.082692
TCGA-BH-A18T	-0.349601
TCGA-BH-A18U	-0.166153
TCGA-BH-A18V	-0.29181
TCGA-BH-A1EN	-0.0510977
TCGA-BH-A1EO	0.0261072
TCGA-BH-A1ES	0.199894
TCGA-BH-A1ET	0.158652
TCGA-BH-A1EU	-0.0747591
TCGA-BH-A1EV	-0.056768
TCGA-BH-A1EW	0.406594
TCGA-BH-A1EX	-0.330926
TCGA-BH-A1EY	0.265252
TCGA-BH-A1F0	-0.37017
TCGA-BH-A1F2	-0.0251741
TCGA-BH-A1F5	0.322205
TCGA-BH-A1F6	-0.257408
TCGA-BH-A1F8	0.0153913
TCGA-BH-A1FB	0.153598
TCGA-BH-A1FC	-0.348413
TCGA-BH-A1FD	0.147782
TCGA-BH-A1FE	-0.0185322
TCGA-BH-A1FG	0.359027
TCGA-BH-A1FH	-0.163315
TCGA-BH-A1FJ	0.24458
TCGA-BH-A1FL	0.0370584
TCGA-BH-A1FM	-0.130849
TCGA-BH-A1FN	-0.169645
TCGA-BH-A1FR	-0.0384159
TCGA-BH-A1FU	-0.223792
TCGA-BH-A201	0.344318
TCGA-BH-A202	-0.0585904
TCGA-BH-A203	-0.361078
TCGA-BH-A204	-0.000607795
TCGA-BH-A208	-0.198852
TCGA-BH-A209	-0.275483
TCGA-BH-A28O	-0.18056
TCGA-BH-A28Q	0.100959
TCGA-BH-A2L8	-0.212509
TCGA-BH-A42T	0.11941
TCGA-BH-A42U	-0.16695
TCGA-BH-A42V	0.157153
TCGA-BH-A5IZ	-0.0414662
TCGA-BH-A5J0	0.125909
TCGA-BH-A6R8	0.209396
TCGA-BH-A6R9	-0.390899
TCGA-BH-A8FY	0.0956909
TCGA-BH-A8FZ	0.0915526
TCGA-BH-A8G0	0.0742819
TCGA-BH-AB28	0.12496
TCGA-C8-A12K	-0.386775
TCGA-C8-A12L	-0.0831059
TCGA-C8-A12M	0.0918456
TCGA-C8-A12N	0.210728
TCGA-C8-A12O	0.354507
TCGA-C8-A12P	-0.167216
TCGA-C8-A12Q	-0.278755
TCGA-C8-A12T	0.260869
TCGA-C8-A12U	0.0511121
TCGA-C8-A12V	-0.461248
TCGA-C8-A12W	0.275951
TCGA-C8-A12X	0.292332
TCGA-C8-A12Y	0.377916
TCGA-C8-A12Z	-0.025701
TCGA-C8-A130	-0.15471
TCGA-C8-A131	-0.30484
TCGA-C8-A132	-0.102104
TCGA-C8-A133	0.19385
TCGA-C8-A134	-0.447604
TCGA-C8-A135	-0.168748
TCGA-C8-A137	-0.114727
TCGA-C8-A138	-0.39985
TCGA-C8-A1HE	0.22746
TCGA-C8-A1HF	-0.389373
TCGA-C8-A1HG	0.00267671
TCGA-C8-A1HI	0.126297
TCGA-C8-A1HJ	-0.400357
TCGA-C8-A1HK	-0.2711
TCGA-C8-A1HL	0.0409097
TCGA-C8-A1HM	-0.238078
TCGA-C8-A1HN	-0.168942
TCGA-C8-A1HO	0.0695291
TCGA-C8-A26V	0.0163531
TCGA-C8-A26W	0.0909749
TCGA-C8-A26X	-0.308113
TCGA-C8-A26Y	-0.321288
TCGA-C8-A26Z	0.261025
TCGA-C8-A273	0.23476
TCGA-C8-A274	0.2025
TCGA-C8-A275	-0.24123
TCGA-C8-A278	-0.258278
TCGA-C8-A27A	-0.00459536
TCGA-C8-A27B	-0.334235
TCGA-C8-A3M7	-0.383021
TCGA-C8-A3M8	0.178542
TCGA-C8-A8HP	-0.365237
TCGA-C8-A8HQ	0.146638
TCGA-C8-A8HR	-0.298607
TCGA-D8-A13Y	-0.341173
TCGA-D8-A13Z	-0.319637
TCGA-D8-A140	0.211666
TCGA-D8-A141	-0.11155
TCGA-D8-A142	-0.328186
TCGA-D8-A143	-0.336955
TCGA-D8-A145	-0.050673
TCGA-D8-A147	-0.419082
TCGA-D8-A1J8	-0.127134
TCGA-D8-A1J9	-0.0273756
TCGA-D8-A1JA	-0.160563
TCGA-D8-A1JB	-0.175552
TCGA-D8-A1JC	0.118281
TCGA-D8-A1JD	0.142231
TCGA-D8-A1JE	0.10619
TCGA-D8-A1JF	-0.156109
TCGA-D8-A1JG	-0.326857
TCGA-D8-A1JH	0.306227
TCGA-D8-A1JI	0.187952
TCGA-D8-A1JJ	-0.194922
TCGA-D8-A1JK	-0.30672
TCGA-D8-A1JL	-0.353175
TCGA-D8-A1JM	-0.0762481
TCGA-D8-A1JN	-0.148635
TCGA-D8-A1JP	-0.276852
TCGA-D8-A1JS	0.271215
TCGA-D8-A1JT	0.294751
TCGA-D8-A1JU	-0.201166
TCGA-D8-A1X5	-0.0259718
TCGA-D8-A1X6	0.162612
TCGA-D8-A1X7	0.153079
TCGA-D8-A1X8	0.318524
TCGA-D8-A1X9	0.0011048
TCGA-D8-A1XA	0.229116
TCGA-D8-A1XB	0.176139
TCGA-D8-A1XC	0.121661
TCGA-D8-A1XD	0.184561
TCGA-D8-A1XF	0.219588
TCGA-D8-A1XG	0.168547
TCGA-D8-A1XJ	-0.0702887
TCGA-D8-A1XK	-0.385433
TCGA-D8-A1XL	-0.0237966
TCGA-D8-A1XM	0.127002
TCGA-D8-A1XO	0.090294
TCGA-D8-A1XQ	-0.330628
TCGA-D8-A1XR	0.0614788
TCGA-D8-A1XS	0.25796
TCGA-D8-A1XT	-0.486996
TCGA-D8-A1XU	0.12838
TCGA-D8-A1XV	0.0145355
TCGA-D8-A1XW	-0.276426
TCGA-D8-A1XY	0.2301
TCGA-D8-A1XZ	-0.324868
TCGA-D8-A1Y0	0.0504666
TCGA-D8-A1Y1	0.187651
TCGA-D8-A1Y2	-0.23884
TCGA-D8-A1Y3	-0.290674
TCGA-D8-A27E	-0.0433324
TCGA-D8-A27F	-0.250826
TCGA-D8-A27G	0.0797866
TCGA-D8-A27H	-0.24395
TCGA-D8-A27I	-0.033351
TCGA-D8-A27K	-0.0815425
TCGA-D8-A27L	0.0550682
TCGA-D8-A27M	-0.283343
TCGA-D8-A27N	-0.13997
TCGA-D8-A27P	0.210204
TCGA-D8-A27R	0.0827119
TCGA-D8-A27T	0.144668
TCGA-D8-A27V	0.313139
TCGA-D8-A27W	0.151531
TCGA-D8-A3Z5	0.27582
TCGA-D8-A3Z6	0.230057
TCGA-D8-A4Z1	0.174701
TCGA-D8-A73U	0.012211
TCGA-D8-A73W	-0.125021
TCGA-D8-A73X	0.226437
TCGA-E2-A105	0.0223549
TCGA-E2-A107	0.128988
TCGA-E2-A108	-0.213479
TCGA-E2-A109	-0.0112315
TCGA-E2-A10A	0.155801
TCGA-E2-A10B	0.0504307
TCGA-E2-A10C	-0.107487
TCGA-E2-A10E	0.173432
TCGA-E2-A10F	0.269297
TCGA-E2-A14N	-0.361308
TCGA-E2-A14O	0.297646
TCGA-E2-A14P	-0.335307
TCGA-E2-A14Q	0.34802
TCGA-E2-A14R	-0.291098
TCGA-E2-A14S	0.0765259
TCGA-E2-A14T	0.207578
TCGA-E2-A14U	0.34895
TCGA-E2-A14V	0.27631
TCGA-E2-A14W	0.191229
TCGA-E2-A14X	-0.27929
TCGA-E2-A14Y	0.0195327
TCGA-E2-A14Z	-0.135497
TCGA-E2-A150	-0.278063
TCGA-E2-A152	-0.227735
TCGA-E2-A153	0.469935
TCGA-E2-A154	0.400021
TCGA-E2-A155	0.274884
TCGA-E2-A156	0.382563
TCGA-E2-A158	-0.346818
TCGA-E2-A159	-0.329866
TCGA-E2-A15A	0.37969
TCGA-E2-A15C	0.390611
TCGA-E2-A15D	-0.154432
TCGA-E2-A15E	0.279829
TCGA-E2-A15F	0.36057
TCGA-E2-A15G	0.389979
TCGA-E2-A15H	0.279354
TCGA-E2-A15I	-0.274829
TCGA-E2-A15J	0.27577
TCGA-E2-A15K	0.108134
TCGA-E2-A15L	0.10415
TCGA-E2-A15M	-0.275872
TCGA-E2-A15O	0.149771
TCGA-E2-A15P	-0.00666046
TCGA-E2-A15R	-0.0325952
TCGA-E2-A15S	-0.213801
TCGA-E2-A15T	0.29139
TCGA-E2-A1AZ	-0.414533
TCGA-E2-A1B0	-0.231806
TCGA-E2-A1B1	-0.088049
TCGA-E2-A1B4	0.118039
TCGA-E2-A1B5	-0.247696
TCGA-E2-A1B6	-0.46461
TCGA-E2-A1BC	-0.0305425
TCGA-E2-A1BD	0.201204
TCGA-E2-A1IE	0.234557
TCGA-E2-A1IF	-0.022558
TCGA-E2-A1IG	0.326386
TCGA-E2-A1IH	-0.172734
TCGA-E2-A1II	-0.416824
TCGA-E2-A1IJ	0.0831915
TCGA-E2-A1IK	0.0664753
TCGA-E2-A1IL	0.118678
TCGA-E2-A1IN	-0.027681
TCGA-E2-A1IO	0.239279
TCGA-E2-A1IU	0.361423
TCGA-E2-A1L6	0.381605
TCGA-E2-A1L7	-0.0344007
TCGA-E2-A1L8	-0.119578
TCGA-E2-A1L9	-0.0807867
TCGA-E2-A1LA	0.261127
TCGA-E2-A1LB	-0.184847
TCGA-E2-A1LE	-0.36895
TCGA-E2-A1LG	-0.133122
TCGA-E2-A1LH	-0.350713
TCGA-E2-A1LI	-0.430159
TCGA-E2-A1LK	-0.263066
TCGA-E2-A1LL	-0.201112
TCGA-E2-A1LS	-0.304054
TCGA-E2-A2P5	0.00510303
TCGA-E2-A2P6	0.239741
TCGA-E2-A3DX	0.331737
TCGA-E2-A56Z	-0.044731
TCGA-E2-A570	0.17564
TCGA-E2-A573	-0.382697
TCGA-E2-A574	-0.316844
TCGA-E2-A576	-0.0526064
TCGA-E2-A9RU	-0.0468648
TCGA-E9-A1N3	-0.0118034
TCGA-E9-A1N4	-0.0456975
TCGA-E9-A1N5	0.252453
TCGA-E9-A1N6	0.189926
TCGA-E9-A1N8	-0.368426
TCGA-E9-A1N9	-0.270587
TCGA-E9-A1NA	0.172098
TCGA-E9-A1NC	-0.298161
TCGA-E9-A1ND	-0.250494
TCGA-E9-A1NE	0.190429
TCGA-E9-A1NF	-0.134763
TCGA-E9-A1NG	-0.131298
TCGA-E9-A1NH	0.0376856
TCGA-E9-A1NI	0.268858
TCGA-E9-A1QZ	0.182577
TCGA-E9-A1R0	0.403392
TCGA-E9-A1R2	0.0944457
TCGA-E9-A1R3	0.106501
TCGA-E9-A1R4	0.010152
TCGA-E9-A1R5	0.0439656
TCGA-E9-A1R6	0.358333
TCGA-E9-A1R7	0.0366623
TCGA-E9-A1RA	0.0330932
TCGA-E9-A1RB	0.170685
TCGA-E9-A1RC	0.198971
TCGA-E9-A1RD	0.167434
TCGA-E9-A1RE	0.372742
TCGA-E9-A1RF	-0.263986
TCGA-E9-A1RG	0.22177
TCGA-E9-A1RH	-0.192815
TCGA-E9-A1RI	0.162344
TCGA-E9-A226	0.231811
TCGA-E9-A227	0.129341
TCGA-E9-A228	-0.0809418
TCGA-E9-A229	0.114949
TCGA-E9-A22A	-0.228491
TCGA-E9-A22B	-0.0967595
TCGA-E9-A22D	0.0300055
TCGA-E9-A22E	-0.211439
TCGA-E9-A22G	-0.34355
TCGA-E9-A22H	0.312089
TCGA-E9-A243	-0.374577
TCGA-E9-A244	-0.194316
TCGA-E9-A245	-0.187726
TCGA-E9-A247	0.0491172
TCGA-E9-A248	-0.324688
TCGA-E9-A249	0.248598
TCGA-E9-A24A	0.0829938
TCGA-E9-A295	0.287661
TCGA-E9-A2JS	0.00408992
TCGA-E9-A2JT	-0.38082
TCGA-E9-A3HO	-0.112915
TCGA-E9-A3Q9	-0.0514122
TCGA-E9-A3QA	-0.30757
TCGA-E9-A3X8	0.117333
TCGA-E9-A54X	0.266791
TCGA-E9-A54Y	-0.0158905
TCGA-E9-A5FK	0.0706528
TCGA-E9-A5FL	-0.284386
TCGA-E9-A5UO	0.223368
TCGA-E9-A5UP	0.241002
TCGA-E9-A6HE	0.0638716
TCGA-EW-A1IW	0.196159
TCGA-EW-A1IX	0.363858
TCGA-EW-A1IY	-0.202351
TCGA-EW-A1IZ	-0.23072
TCGA-EW-A1J1	0.389761
TCGA-EW-A1J2	0.0795618
TCGA-EW-A1J3	0.132238
TCGA-EW-A1J5	0.0913606
TCGA-EW-A1J6	-0.246186
TCGA-EW-A1OV	-0.465384
TCGA-EW-A1OW	-0.376722
TCGA-EW-A1OX	0.222285
TCGA-EW-A1OY	0.247352
TCGA-EW-A1OZ	0.0517321
TCGA-EW-A1P0	-0.182287
TCGA-EW-A1P1	-0.0817239
TCGA-EW-A1P3	0.330144
TCGA-EW-A1P4	-0.193007
TCGA-EW-A1P5	0.196835
TCGA-EW-A1P6	0.375121
TCGA-EW-A1P7	-0.350542
TCGA-EW-A1P8	-0.328155
TCGA-EW-A1PA	0.0962406
TCGA-EW-A1PB	-0.241977
TCGA-EW-A1PC	-0.234437
TCGA-EW-A1PD	0.1502
TCGA-EW-A1PE	0.332865
TCGA-EW-A1PF	0.268453
TCGA-EW-A1PG	0.249661
TCGA-EW-A1PH	-0.36477
TCGA-EW-A2FR	-0.363885
TCGA-EW-A2FS	0.135781
TCGA-EW-A2FV	0.296669
TCGA-EW-A2FW	0.166291
TCGA-EW-A3E8	-0.0301435
TCGA-EW-A3U0	-0.378973
TCGA-EW-A423	-0.119578
TCGA-EW-A424	0.117918
TCGA-EW-A6S9	-0.0611125
TCGA-EW-A6SA	0.305442
TCGA-EW-A6SB	-0.342335
TCGA-EW-A6SC	0.12059
TCGA-EW-A6SD	-0.259044
TCGA-GI-A2C8	-0.140805
TCGA-GI-A2C9	-0.314521
TCGA-GM-A2D9	-0.0693556
TCGA-GM-A2DA	-0.0996276
TCGA-GM-A2DB	-0.348028
TCGA-GM-A2DC	-0.0342333
TCGA-GM-A2DD	-0.237541
TCGA-GM-A2DF	-0.388821
TCGA-GM-A2DH	-0.467002
TCGA-GM-A2DI	0.289407
TCGA-GM-A2DK	0.294948
TCGA-GM-A2DL	0.101581
TCGA-GM-A2DM	0.233479
TCGA-GM-A2DN	-0.0734988
TCGA-GM-A2DO	-0.153822
TCGA-GM-A3NW	0.0661655
TCGA-GM-A3NY	0.00403903
TCGA-GM-A3XG	0.134063
TCGA-GM-A3XL	-0.35146
TCGA-GM-A3XN	0.0392053
TCGA-GM-A4E0	-0.0886381
TCGA-GM-A5PV	0.275244
TCGA-GM-A5PX	-0.252682
TCGA-HN-A2NL	-0.444347
TCGA-HN-A2OB	0.197273
TCGA-JL-A3YW	-0.257669
TCGA-JL-A3YX	0.249182
TCGA-LD-A66U	0.243026
TCGA-LD-A74U	-0.246575
TCGA-LD-A7W5	-0.257436
TCGA-LD-A7W6	0.137876
TCGA-LD-A9QF	-0.3086
TCGA-LL-A440	-0.157884
TCGA-LL-A441	-0.522513
TCGA-LL-A442	0.18385
TCGA-LL-A50Y	0.183902
TCGA-LL-A5YL	-0.153696
TCGA-LL-A5YM	0.0799062
TCGA-LL-A5YN	-0.19387
TCGA-LL-A5YO	-0.44886
TCGA-LL-A5YP	-0.35582
TCGA-LL-A6FP	-0.216617
TCGA-LL-A6FQ	0.162341
TCGA-LL-A6FR	-0.160883
TCGA-LL-A73Y	-0.411208
TCGA-LL-A73Z	-0.266714
TCGA-LL-A740	-0.184417
TCGA-LL-A7SZ	-0.0485445
TCGA-LL-A7T0	-0.0536626
TCGA-LL-A8F5	-0.361768
TCGA-LL-A9Q3	0.0699276
TCGA-LQ-A4E4	-0.0785786
TCGA-MS-A51U	0.367005
TCGA-OK-A5Q2	-0.213725
TCGA-OL-A5D6	-0.0637825
TCGA-OL-A5D7	-0.341312
TCGA-OL-A5D8	0.250091
TCGA-OL-A5DA	0.127493
TCGA-OL-A5RU	0.107569
TCGA-OL-A5RV	0.441709
TCGA-OL-A5RW	-0.243277
TCGA-OL-A5RX	0.211399
TCGA-OL-A5RY	-0.354874
TCGA-OL-A5RZ	-0.31851
TCGA-OL-A5S0	-0.361838
TCGA-OL-A66H	-0.0341623
TCGA-OL-A66I	-0.417431
TCGA-OL-A66J	0.3023
TCGA-OL-A66K	0.25681
TCGA-OL-A66L	0.0903356
TCGA-OL-A66N	-0.265497
TCGA-OL-A66O	0.21829
TCGA-OL-A66P	-0.289457
TCGA-OL-A6VO	-0.357811
TCGA-OL-A6VQ	0.544215
TCGA-OL-A6VR	0.351039
TCGA-OL-A97C	-0.0569342
TCGA-PE-A5DC	0.190615
TCGA-PE-A5DD	0.0226076
TCGA-PE-A5DE	0.00326469
TCGA-PL-A8LV	-0.320505
TCGA-PL-A8LX	-0.217251
TCGA-PL-A8LY	-0.165668
TCGA-PL-A8LZ	-0.418712
TCGA-S3-A6ZF	-0.0407943
TCGA-S3-A6ZG	0.237823
TCGA-S3-A6ZH	0.273204
TCGA-S3-AA0Z	-0.381827
TCGA-S3-AA10	-0.306525
TCGA-S3-AA11	0.00600173
TCGA-S3-AA12	0.0906528
TCGA-S3-AA14	0.316034
TCGA-S3-AA15	-0.454554
TCGA-S3-AA17	0.153772
TCGA-UL-AAZ6	0.142232
TCGA-UU-A93S	-0.144607
TCGA-V7-A7HQ	0.238571
TCGA-W8-A86G	0.075524
TCGA-WT-AB41	-0.0914405
TCGA-WT-AB44	-0.224513
TCGA-XX-A899	0.161219
TCGA-XX-A89A	-0.122835
TCGA-Z7-A8R5	-0.193181
TCGA-Z7-A8R6	0.209939

## Sheet: Table S2
Table S2. Metadata for the 1077 image files used for model training and evaluation.
Patient ID	File ID	File Name	md5	size	state	Center	HALLMARK_ESTROGEN_RESPONSE_EARLY
TCGA-BH-A18N	2ed1ad16-98b3-4941-b223-47a1af8efdae	TCGA-BH-A18N-11A-02-TSB.c1360bc0-7e02-4847-a9de-db90a7005bfa.svs	6d52ff8616741c806b5b69a8a8aa2468	68191817	validated	2	0.289838
TCGA-GM-A2DD	2f01db43-018f-4c39-b081-36ef73ade5a0	TCGA-GM-A2DD-01A-01-TSA.A6FD944E-FDD8-4D2F-8304-FFD1617F4C8D.svs	f54444592c5149ae78dab143552d95b6	139355039	validated	1	-0.237541
TCGA-C8-A12Z	2f7f3248-44d7-49da-b63a-8824f4bf6e81	TCGA-C8-A12Z-01A-01-TSA.d85a700f-8886-4b59-8ceb-d1d8e15fdd19.svs	b996def520ee1dbb447fc1439f021884	214185277	validated	1	-0.025701
TCGA-AC-A2FK	2f7a479b-185f-4948-b886-ff702ad7f84b	TCGA-AC-A2FK-01A-01-TS1.807C5D36-7171-495C-B6AB-8951B77EAD21.svs	0c9193deb55553e8beed31d0b06c6e84	402847361	validated	1	0.000622
TCGA-E9-A1NF	2fc8b8d8-f721-495a-9d6e-574aab448b2a	TCGA-E9-A1NF-01A-01-TSA.c5078c11-f3d8-47d5-b02a-466663322fd2.svs	a7904f0270c5071f937f7e91be1480c8	335548571	validated	1	-0.134763
TCGA-A2-A0CQ	2fd151e3-c4b7-42bf-8d70-7f78aa71bb43	TCGA-A2-A0CQ-01A-02-BSB.3aff800d-8a96-4675-9be3-a77666fbf078.svs	d3c192d688ab61053546a895a2b17aa8	183957517	validated	2	0.139648
TCGA-BH-A0C1	3006a710-6b96-41f2-93fe-0d9ac351d6a4	TCGA-BH-A0C1-01B-01-TS1.34796b87-c808-47ff-8a33-ce181cd00674.svs	4321c133913beb1c5af8ea3e7239c5b6	250339763	validated	1	0.196278
TCGA-A7-A26E	301cc43e-aa04-4707-9e65-2d00d73634ed	TCGA-A7-A26E-01B-03-BS3.73D008C5-F88B-4D9F-A333-296FAB5B0526.svs	dae944b41709c313042a51783e98bd48	120475799	validated	3	0.0594508
TCGA-BH-A18V	30410583-ca84-407f-a3db-128f29b3c664	TCGA-BH-A18V-11A-03-TSC.18ff74d9-eac0-401e-ac2d-8511f81b5e28.svs	306bca25332661af4656ebb60f18db45	78761281	validated	3	-0.29181
TCGA-LL-A7T0	30750db4-9ff0-4236-b0a8-04229b70c1e0	TCGA-LL-A7T0-01A-03-TS3.07761D74-57D6-4859-AD0B-BD2F8C68D905.svs	7ba983e2792d0eb0159981a8369a3634	119395799	validated	3	-0.0536626
TCGA-D8-A1XR	3078edee-5b14-465d-b37e-5ce2b3d5fca0	TCGA-D8-A1XR-01A-01-TS1.087d05ee-9a03-4433-9060-98a80832867a.svs	390668ddaea98c7095d262978facb66e	114403549	validated	1	0.0614788
TCGA-C8-A12L	30998331-0ea1-485f-9138-c377006a6251	TCGA-C8-A12L-01A-01-TSA.0e63ef85-144d-4827-9e61-fd54a5320ddf.svs	ce1a66bf74f2f4f79467dcd892a054d6	392278301	validated	1	-0.0831059
TCGA-B6-A0IP	309a4032-b97b-459f-9929-848997cf413f	TCGA-B6-A0IP-01A-01-TSA.83ca6468-2488-4506-baf7-a53290924fab.svs	50a5c90df12126e73f1c66987d9cbba5	477673195	validated	1	0.137642
TCGA-D8-A27V	ae639d5d-1f1f-4bbf-95b8-d2221e0ba833	TCGA-D8-A27V-01A-01-TS1.4F3FB63F-C45A-4C28-95F3-C2C8682993DA.svs	3fe87b2f9f5dd49fa89dea73d879f0e0	317396795	validated	1	0.313139
TCGA-AO-A03N	30aa4a64-e46f-455e-a4ed-c809e872f29f	TCGA-AO-A03N-01B-01-BSA.e6642355-b3e1-4cc4-81ca-129b9ddf9240.svs	d16058ffdfa93168c7c37b675b164bb4	206069894	validated	1	-0.170342
TCGA-A8-A095	30c994d6-6f63-42df-ac8a-1616e5d386cd	TCGA-A8-A095-01A-01-TS1.6e35462c-2639-48ee-9503-d2689ebb0346.svs	d5127ecf1edc0cac6da03121f7d0ba27	536990663	validated	1	0.153916
TCGA-GM-A2DC	30e2d3d0-14c3-45f2-b7f4-cf5d6683a5cc	TCGA-GM-A2DC-01A-01-TSA.BAB3B2AC-4C10-4D6E-8556-5F6B81DD7A31.svs	eaeaad5f619e00cdab39676609ad8451	106538325	validated	1	-0.0342333
TCGA-AN-A0XT	30e1d98d-c68e-432e-8544-5456904dc092	TCGA-AN-A0XT-01A-01-BSA.25304183-65ab-4653-88f2-02589fcae9e2.svs	1c15fbfede7697b69ee6a1be21c1361a	201166677	validated	1	0.33921
TCGA-AN-A049	30fbe132-d582-458b-94fa-3542bc205970	TCGA-AN-A049-01A-02-BS2.3d6fd023-d5ec-416d-9f7e-1547d3aab113.svs	f3d26d45fa694feda56e5f59d82ea9ce	255955700	validated	2	0.252476
TCGA-BH-A1FJ	31053d2f-3e83-4dda-9765-120a29c99004	TCGA-BH-A1FJ-11B-04-TSD.efa5995e-28ff-4a94-8be2-887ef50604c3.svs	4198801a5a8450f7f4c57642378ba222	53461653	validated	4	0.24458
TCGA-AN-A0AL	3118f692-1b5a-4706-9e37-11103b20b2a3	TCGA-AN-A0AL-01A-01-BSA.56e46756-aa0f-4c59-a189-ee4c9601b3ea.svs	dd6bf251497ec5871b76778644bf614c	207619097	validated	1	-0.228933
TCGA-A7-A56D	31257c1d-b924-46f4-89ea-8fe15176d274	TCGA-A7-A56D-11A-07-TS7.BBE263D2-0349-4AD6-85A0-9EC428070CCF.svs	5c24af0a34f0d690a8278e2fa8610f8e	119623445	validated	7	-0.0668936
TCGA-BH-A1FD	31814e66-e132-4743-b8be-6aa6d64f2ed7	TCGA-BH-A1FD-01A-01-TSA.5f2d753e-6d27-482c-a216-ffb3a728b743.svs	3942e2c63c70f6a6e5862969133b0f39	170476995	validated	1	0.147782
TCGA-AN-A0AM	af35bcd1-00e0-4400-8b0d-0abf457f950e	TCGA-AN-A0AM-01A-01-BSA.1736e9ff-6a00-45e7-8ab9-b81018eea03f.svs	6f2725cf17ac7360d13682091a664fda	413732833	validated	1	0.0262366
TCGA-BH-A1FR	31ad4ca8-09b7-4fae-a46d-ba984f972fc0	TCGA-BH-A1FR-11B-04-TS4.44827584-f8cc-49c7-8794-efe2dd8980f7.svs	37ea03ae4d449fcc5612ddc0644e9457	53464121	validated	4	-0.0384159
TCGA-D8-A1JS	31f674af-76c1-4db8-bec8-6ecb006325e9	TCGA-D8-A1JS-01A-01-TS1.983584f2-54bc-4cfa-bbef-81c98b1e4def.svs	4966e857bbc9c464628eff4e01c2c258	313326121	validated	1	0.271215
TCGA-A7-A13E	31d6c33c-8c3c-4a94-ab9a-f549470468ef	TCGA-A7-A13E-01B-03-BS3.62D23E20-E3E7-46B0-BAE1-12204C0F04B7.svs	79fda22ffd834c74e1a80d2aeefd4e04	127312951	validated	3	-0.281153
TCGA-BH-A0BC	32823df2-cae6-4b75-ab7c-13cd880bb5ac	TCGA-BH-A0BC-01A-02-TSB.a7afb5f2-2676-428b-95c4-5b8764004820.svs	9ec09a9c5f79f521f092027c552a0916	419782495	validated	2	0.267838
TCGA-AR-A1AS	32b34561-f972-482b-8ba7-653ef40616dc	TCGA-AR-A1AS-01A-01-TSA.235f24b3-d72a-419e-8f5c-ffc808dc06be.svs	94b27eaead3db573db88ee36326b1184	255252995	validated	1	0.314687
TCGA-A2-A0ER	32faab18-1d74-4c18-84f6-f2c49d700f44	TCGA-A2-A0ER-01A-02-TSB.fc92d268-4fa2-4784-9639-ee1ace7797d3.svs	d9f8cb8aefc138563b40d40641e1e05f	283628857	validated	2	0.378175
TCGA-E2-A1LS	b0410792-4281-4de6-b214-70e84f1fc972	TCGA-E2-A1LS-11A-02-TSB.331ffa8e-4aed-43bc-8978-b3482dafb51c.svs	9f45feadde60bb734d1f49a4bfe75203	66985665	validated	2	-0.304054
TCGA-E2-A109	33023cec-6587-483a-b234-b9a963d5c6d0	TCGA-E2-A109-01A-01-TSA.21eaebd6-c736-452d-96ea-60ecdbd07764.svs	d347173da3df8f5bbe4287a572e8e83b	194088131	validated	1	-0.0112315
TCGA-BH-A0BQ	3320f77c-e0f8-4d5f-b687-3b788307683b	TCGA-BH-A0BQ-01A-01-BSA.bad7666c-e404-4d97-af8d-2335bf33f31c.svs	6256952545daa502ec41d34617887034	574269919	validated	1	0.176629
TCGA-AN-A0FD	3399cf2f-ff12-4bbd-a3e8-f9b05c7841a5	TCGA-AN-A0FD-01A-01-TS1.28f70459-3f79-46e1-bb93-2095f4b29994.svs	2f53fc741a7e8e973fe166e8af5c8a9b	861176659	validated	1	0.121466
TCGA-B6-A0X7	3315cc35-5b68-4695-a289-a4f9836c4785	TCGA-B6-A0X7-01A-01-TS1.9446fbf5-34ff-4d5d-b292-ed8b129d0281.svs	b524d67066fe1c5aa2895c5641043153	66236153	validated	1	-0.104249
TCGA-A2-A0YJ	33da2019-6a2d-4aae-9ec7-c5d6d474ae91	TCGA-A2-A0YJ-01A-01-TSA.a1260b78-3f54-490b-9dd1-7a6cb99e2358.svs	6f36b366580aa825498a3963b3cf86c9	366939465	validated	1	-0.00469636
TCGA-AR-A24N	33c8b7ef-a51e-4d3b-a946-ddb3a33bd3b9	TCGA-AR-A24N-01A-01-TSA.b617b299-5c2d-45c3-b018-6b8cf0e84811.svs	7f4406038275da8fd3d0daa08bb37e79	118001567	validated	1	0.180798
TCGA-A2-A0SV	343873f9-aa3c-4d86-84a5-c5d4df355bad	TCGA-A2-A0SV-01A-01-TSA.bdab1f53-b83c-494c-9a73-487ee771adf9.svs	a89dbe75189e8dc6b5bc5e1cbb41f5ad	461814485	validated	1	-0.0643868
TCGA-A7-A0DC	e4524a6c-7261-463e-80e4-8c30dda2e9fe	TCGA-A7-A0DC-01A-01-BS1.1129f718-410c-4fb7-9eeb-7a04d76487b6.svs	72363906fbefeea082637dfb58eab867	392398151	validated	1	0.260139
TCGA-A2-A0YF	34b3653f-d09b-4667-b74c-0a10e5ddddd5	TCGA-A2-A0YF-01A-02-TSB.65b05e09-46e2-47f8-8ef6-ccc5914752c5.svs	aa7fce247542624be89321da38928214	273505543	validated	2	0.392614
TCGA-A2-A0SX	343ecd41-8a75-4f06-abbe-f1cf262e1e80	TCGA-A2-A0SX-01A-01-BSA.7c3c820b-1ddc-4a92-a59d-7ac2df9a7313.svs	2a6047541efa2a552ee78fc704bbeac5	306058819	validated	1	-0.320787
TCGA-E9-A1N8	44a93052-5d37-46c5-82f6-b4516d25bfa2	TCGA-E9-A1N8-01A-01-TSA.a3dc37f0-bcf7-447f-913d-616939f35f80.svs	4dfa5ab1ec89c8203ab64d4b38b209ab	215037383	validated	1	-0.368426
TCGA-A2-A04W	4491f313-0b2f-4a38-8a90-14145857b964	TCGA-A2-A04W-01A-03-BSC.57907e35-3c5d-4b06-8732-4d5ff94b2985.svs	93e4031ce3b263d9e19e09853e0ef182	200124878	validated	3	-0.00744721
TCGA-BH-A0HA	34d70748-8514-47a8-ad6d-f6242aeb36a2	TCGA-BH-A0HA-01A-01-TSA.eb27eed7-d48e-44d1-8436-0fe8a3dcef1e.svs	7438e82bf1a687e64fc7aa74cc5b5a6c	1016925461	validated	1	0.258258
TCGA-AC-A2QJ	3514ead2-98ff-4655-a0f6-c3fa8ca05362	TCGA-AC-A2QJ-11A-02-TS2.85792F0A-9C14-4723-8799-A751AC07CEC1.svs	81bf23c58f52a0b01b992b20ac5da7cb	13009249	validated	2	-0.38343
TCGA-A2-A0T3	35700bf4-e8db-4489-be60-a47166ac5f36	TCGA-A2-A0T3-01A-02-TSB.5833680c-4d57-4657-acd7-879e52cfd8c4.svs	e5cb274055293a3f1e27956ee4db7ea3	436750257	validated	2	0.300597
TCGA-BH-A0DD	35904d0b-d932-40f1-8f4c-fd1358a6664e	TCGA-BH-A0DD-01A-03-BSC.c1eded57-13d8-48ff-9389-5467a8455fe6.svs	2003d96c3e64746aea8e40da7139c5ce	495000801	validated	3	0.366307
TCGA-BH-A0E7	359ef680-d516-48bc-b124-453edc07b30e	TCGA-BH-A0E7-01A-01-TSA.28384290-aa86-483d-847e-47edddf059fc.svs	7794c3a2a3b4caf42ae3f8ed01b0fc77	241965199	validated	1	0.492596
TCGA-D8-A1XJ	359d9172-a390-48b5-9c2c-23c18cf152b8	TCGA-D8-A1XJ-01A-01-TS1.f386575c-0fc4-41cd-8b4c-834ef6d3a515.svs	1d5da1db6acd89d3f751b4b53d76501c	366624965	validated	1	-0.0702887
TCGA-E2-A1AZ	3599108b-716b-4a35-98cc-760ded624bfd	TCGA-E2-A1AZ-01A-01-TS1.4941221b-33e9-4b2a-8165-cc2221732f78.svs	929121c6185435b689da0515cba35af8	196211575	validated	1	-0.414533
TCGA-AC-A6IW	44f99df6-147b-4b47-98df-882b8cba0434	TCGA-AC-A6IW-01A-01-TS1.4DD4F175-C0C7-4B5C-B584-B6F2CBE9C3BF.svs	0f1d8238a9fbefd9588877b98d73f7d2	169626411	validated	1	-0.364569
TCGA-BH-A18J	35e3adfd-b0bd-4000-9c86-418f31619562	TCGA-BH-A18J-11A-01-TSA.c1d66d85-700b-440c-9824-f5d9173cf0c1.svs	3628dab3b19c9e74309694f5d0063dd7	117810569	validated	1	0.129926
TCGA-AN-A0XN	bd3eadbf-c702-4692-9669-34f58c310f3c	TCGA-AN-A0XN-01A-02-BSB.2ffff1fb-5f41-4d87-854b-ff38bfd677a0.svs	3df041696e47038763080df811a224af	208773163	validated	2	-0.0375979
TCGA-E2-A15K	360367d5-4aa4-4c32-aaf3-7d8528aec089	TCGA-E2-A15K-11A-01-TS1.28656e31-f16f-431e-95d4-915892ecdff8.svs	7c401ac82c290ff845f8262fa8e41798	43659635	validated	1	0.108134
TCGA-3C-AALI	35f58ca3-9098-4990-ab3d-b111d6f3fc40	TCGA-3C-AALI-01A-01-TSA.7D4960A7-247F-46EE-8D4A-B55170C23EAA.svs	5cafb3c7d83886f49764e63e869a33f4	134394101	validated	1	-0.409362
TCGA-C8-A12Q	362fc07e-b3cb-47ba-b5e2-f49c5f89e3eb	TCGA-C8-A12Q-01A-01-TSA.b3023358-4c0f-4d25-a1e6-cd23f160f901.svs	ce743b83ffc9a73c13aba70dba7a1854	339756703	validated	1	-0.278755
TCGA-EW-A424	3620ef3e-05d6-492a-a032-5f3b2c127e94	TCGA-EW-A424-01A-01-TSA.0D664105-6E7A-4799-8E76-27D720666494.svs	f6b5f58a2dbc97a0ba50be059834b4c5	81532203	validated	1	0.117918
TCGA-BH-A18T	45d61615-0285-4378-8a0d-bcc201d97b73	TCGA-BH-A18T-11A-03-TSC.d3f9de03-d669-4dfd-a7a1-60ad0ab6fde3.svs	17e76926718e2639de1256a052519be4	42763917	validated	3	-0.349601
TCGA-A7-A0CE	36b780be-c0c4-45f8-9ab6-058a719d109a	TCGA-A7-A0CE-11A-01-BS1.44105666-1880-4b3a-9206-88bf6d300346.svs	01ede313aa861ae3703959157c84002d	338399093	validated	1	-0.175289
TCGA-BH-A0B5	463b70e3-adba-4205-8583-9326b1343ed7	TCGA-BH-A0B5-11A-02-TSB.ede1fe0f-7b4b-42b7-8e9f-d7f26161debe.svs	531b4d6ff6c395e70dba2ab6ff0ba64d	41248051	validated	2	-0.0672327
TCGA-BH-A0DP	45ec9230-4402-4531-8e35-e7658e9df623	TCGA-BH-A0DP-11A-01-TSA.77dc8d08-cc2b-4e5f-b739-caa069549979.svs	949651d706c503682e011cecde65280b	119506989	validated	1	0.0733358
TCGA-BH-A18L	46a03692-265f-4f14-9c96-e75d7c4819a6	TCGA-BH-A18L-11A-04-TSD.a86064b9-2149-4b37-bc1d-db51f7cc2dbf.svs	f88aa114cf6371d8cfc0973fb78f1943	48118153	validated	4	0.190163
TCGA-B6-A0RM	36f50699-4df9-41c8-a9cf-acda3c4a99e0	TCGA-B6-A0RM-01A-01-BSA.8b6ffe6e-5db9-49dc-b778-878a7d62c184.svs	223e91d36038fab8e1d859943766a5b7	125638373	validated	1	0.25721
TCGA-OL-A66K	46f72680-faff-4de6-ab6c-470ea841eed9	TCGA-OL-A66K-01A-01-TS1.B088994F-5660-4401-B5AD-A6C8493172BC.svs	0e3a9be9b0bfa872ef30e9b88f3b1f65	484206283	validated	1	0.25681
TCGA-AR-A24Z	371a5da2-524d-4559-b88a-268936575fcf	TCGA-AR-A24Z-01A-01-TSA.c9c1b686-7092-4b76-9ce1-7c0fd0b2821f.svs	2bb31972dc011b311dcfe16f213a19c1	221150179	validated	1	0.144899
TCGA-BH-A0W7	3760ee2a-3b5b-4667-8ad9-c7c83208ebe8	TCGA-BH-A0W7-01A-01-MS1.450c62bd-b813-49cb-b6a9-5e483eff2247.svs	58a7e75c205918d2a04457fd08bac8c2	310439521	validated	1	-0.168897
TCGA-AN-A0FT	37510817-83a1-4cf6-955e-460117c98868	TCGA-AN-A0FT-01A-01-TSA.d6fe3f83-5cbc-4c39-ad49-c3adfee44974.svs	e8f43f0c8f175242c03bc4be73fc7cd5	381966579	validated	1	0.105766
TCGA-EW-A1PE	4731472c-6fa0-4c8a-8944-170d7782b167	TCGA-EW-A1PE-01A-01-TSA.e016b643-b0f1-4281-bc1d-2cf850716603.svs	54920a546ee4f93aad2b3fc5f8732af2	222595005	validated	1	0.332865
TCGA-A8-A06T	3768eb71-5687-46aa-aa54-fb490e673464	TCGA-A8-A06T-01A-01-BS1.288263c3-b0ed-4b09-baba-f44f099ec7b3.svs	3a954e713d28bd6ab8ad24f94e55c661	304417757	validated	1	-0.0794552
TCGA-GM-A2DI	3780dffa-8b92-458b-b4d4-4896408f1cd3	TCGA-GM-A2DI-11A-01-TS1.5AAFFC9A-95D8-4C42-9A67-669D35EC6C95.svs	8d3d3cfcddfa752df70303d49a9447a6	44274609	validated	1	0.289407
TCGA-BH-A0HK	472e3bac-752a-4c4a-a244-2b84606f7a4d	TCGA-BH-A0HK-11A-01-BSA.cb7cc1cb-17d2-4a33-a299-c8b231dccb46.svs	00a361768006862943ea4295f74d3c6c	70845003	validated	1	0.249912
TCGA-C8-A27B	4781996e-3d01-4a40-bb3a-3ef6e535dcae	TCGA-C8-A27B-01A-01-TSA.b93af347-1b83-4284-afaf-b3c14d8e038b.svs	a7c367b31f0d8cfac1b06aa08a27707d	377358405	validated	1	-0.334235
TCGA-D8-A27N	37b70606-31cc-4ec8-a3f0-0bd3096490a5	TCGA-D8-A27N-01A-01-TS1.f4371b61-6f8f-48c6-9493-d9c96402634f.svs	58e65d9272355bf2a1dbfa7f06c11761	161232037	validated	1	-0.13997
TCGA-A2-A04U	37f33961-3111-4baa-aa89-d2815198a8d5	TCGA-A2-A04U-01A-01-TSA.d9c6a9aa-23c9-43d8-a59d-d5d4b474cbb6.svs	7ed3d1848141550575d6df44f1fb4d96	254644314	validated	1	-0.386036
TCGA-E2-A15S	b4433a81-b4fb-4a44-8962-a53c123e120e	TCGA-E2-A15S-01A-01-TSA.99332ce7-e3ab-4891-a612-fa51b84869f8.svs	7d88a0af38ce7480cb376ea689f8c867	177178363	validated	1	-0.213801
TCGA-E2-A1IG	47af6453-c460-4706-b017-8297fda2a867	TCGA-E2-A1IG-11A-02-TSB.5614fffa-9d12-4693-829a-fe2560467565.svs	e704d3b702e75a91730bddcda7564c2a	169337055	validated	2	0.326386
TCGA-A8-A07S	4797ecbc-6124-442f-8df4-c2443a40f744	TCGA-A8-A07S-01A-01-BS1.84cf353c-1994-430c-9ad3-f8dfe6f72b4b.svs	6a226cb1ff9bda2b5ae12921de062e98	226595367	validated	1	0.119861
TCGA-D8-A1XL	3804cb4c-137d-4dec-87d7-89256b4105a5	TCGA-D8-A1XL-01A-01-TS1.9842f79c-5785-4961-81fe-d1639b1560a6.svs	de4997dafc678c11610478ba2c22aac0	179392057	validated	1	-0.0237966
TCGA-BH-A0BR	37d12edc-371c-41d4-ad35-6741c56840c3	TCGA-BH-A0BR-01A-02-BSB.63ea0e68-49cf-4897-834b-d11519db02ec.svs	d37e2ccf764d8952bf9966bddfb4ec51	241925159	validated	2	-0.110452
TCGA-BH-A0AY	47b70fe2-09bc-4a79-88e4-ef267312fd71	TCGA-BH-A0AY-11A-02-TSB.87c30c08-4771-4bf2-8204-d077c69d18e1.svs	0645b82c2d1a8c76c9920d92d7ed3b14	78830457	validated	2	0.119253
TCGA-AR-A24S	382d6007-ef96-4b18-9cb6-667daa4b08d6	TCGA-AR-A24S-01A-01-TSA.e32c12b0-5287-4ee8-879a-3506cec825e2.svs	be9038a756e226646fa2e064706d99fc	184166567	validated	1	-0.11221
TCGA-B6-A0I8	47f3771f-eea6-4b7b-a26d-61ba5a60c7de	TCGA-B6-A0I8-01A-01-BSA.d20073fa-473e-45d9-b4a7-8c730a598421.svs	f6ab1ff148500b6e4d59cd160a91d2ff	375893343	validated	1	0.217744
TCGA-D8-A1JN	47c7e28b-3be9-4293-932e-4f993129abc1	TCGA-D8-A1JN-01A-01-TS1.d8e7d0ee-6285-4633-a790-6a746980ba73.svs	16ee65fd89d3197881c9fd4a04eaed13	161785639	validated	1	-0.148635
TCGA-BH-A5IZ	47f4f0bf-950c-4ee5-afdf-e8d9564216e0	TCGA-BH-A5IZ-01A-01-TS1.D8563125-14E3-42A1-827D-B54F348722FF.svs	d6ce860870c42e3464000639fb5c033a	235025673	validated	1	-0.0414662
TCGA-A1-A0SB	3849d9ab-3a00-453e-b800-66096eb06adb	TCGA-A1-A0SB-01A-01-BS1.0af5f17f-e9a6-4424-8eae-728878063437.svs	f5397249eb586acdb5dcf343bec16d17	160503673	validated	1	-0.244229
TCGA-BH-A1FH	48463cd9-bb76-4fc8-af81-1e50a8c125c8	TCGA-BH-A1FH-11B-01-TSA.d3efb1fa-ad99-4b66-a9be-418d1d1130fc.svs	ff97ef58186651c463a40506a2b5f4d3	67835351	validated	1	-0.163315
TCGA-XX-A899	48701aba-2783-497e-b51b-f05f0714a608	TCGA-XX-A899-11A-02-TS2.56D6DF2F-0C98-479C-948D-0BF5CEC43850.svs	f7ebc5b8903dad239f6f1f47af7be254	38056633	validated	2	0.161219
TCGA-AR-A0TT	487c4154-b6ec-434f-af0d-ceebe175973c	TCGA-AR-A0TT-01A-03-BSC.06e9fb5e-1c6e-4778-9c52-d026628f39c7.svs	578beacef63ed7423499c5665f6972a1	289036097	validated	3	-0.165389
TCGA-E9-A229	49042e4d-b8c6-452b-a7ec-c9c99558dacc	TCGA-E9-A229-01A-03-TSC.99c99fe1-cfaf-4ee1-8992-a71adb774d14.svs	fd76dde8bfaef6ff29ec86bff9b3e3d3	396220037	validated	3	0.114949
TCGA-OL-A66L	48b0c0f5-444e-4ac5-8326-12612c0f5d7c	TCGA-OL-A66L-01A-01-TSA.1A607901-B225-4E1B-B6F1-449FA90EE9B8.svs	f73c53aa7e2149c272d641307574211b	275777959	validated	1	0.0903356
TCGA-A8-A07P	490c2a39-447a-4abf-ae50-016029873002	TCGA-A8-A07P-01A-01-TS1.26774e35-740d-4849-b1bb-b89bbc1667d4.svs	e4dd67451be6f0d19ee2253c150fdafb	168530443	validated	1	0.218309
TCGA-BH-A0C0	49161205-ee3b-4ac4-8149-ddc410e6aa7f	TCGA-BH-A0C0-01A-02-TSB.b5d6fdae-cc88-4ded-a599-f778187bdc37.svs	14408a93c283f614ed8b9a3d7dd79949	480095551	validated	2	0.0662206
TCGA-BH-A0DV	49185885-6d12-455c-9f86-e950edbdd173	TCGA-BH-A0DV-11A-02-BSB.77190552-e39a-4f2d-bb4b-6bbea7046979.svs	6cfcf366200bc43fe12d7696411bc308	139067681	validated	2	0.0146209
TCGA-E9-A1N5	4979c7e4-50f1-4752-9adc-3f4f024da4d0	TCGA-E9-A1N5-11A-03-TSC.206f1a29-660d-475b-8883-8b21980239d6.svs	ffdafc71140044e718e1ffa472de42b2	91679311	validated	3	0.252453
TCGA-E2-A1B6	495ad5db-f0a7-4001-ae52-58b7c6920423	TCGA-E2-A1B6-01A-03-TSC.f0917d61-c963-42cf-86c7-48b1e70c662d.svs	2786075dc43c1af73173f81915167a8b	161004593	validated	3	-0.46461
TCGA-BH-A0BL	49d81381-3be1-4f02-b1fe-5f57682d97ef	TCGA-BH-A0BL-01A-01-TSA.10753cc1-6b69-4ba1-b4b7-561d7ed8a6a9.svs	e34f81f500b2c71df9560e6cc21da145	288991491	validated	1	-0.442019
TCGA-A2-A04V	4977f29a-1716-4a6d-840c-2eeef9e5f9a6	TCGA-A2-A04V-01A-02-BS2.8ae4acb0-5c0d-4a98-b0d3-3342c97245a8.svs	19cec3ea7ce79cb33d71ca6526f4a266	414848628	validated	2	0.0320733
TCGA-B6-A0X1	4a7242be-4221-4354-8523-3fe954a2f964	TCGA-B6-A0X1-01A-01-TSA.ef7ede26-0d48-4e52-b2b3-4cd3c4a522c9.svs	8d792bdd7034e008acb982ed79a26586	169415535	validated	1	-0.3433
TCGA-A8-A07J	49990cf2-06ac-48bb-b0d0-d0e7502c0bd3	TCGA-A8-A07J-01A-01-TS1.d11bd110-d6ef-46c3-b41c-c09ef5f61f3d.svs	ff729cc08d7616868c0ff0e13b363bc4	246971773	validated	1	-0.157594
TCGA-C8-A12W	4ae095aa-e5fd-48fb-9ad7-30c430691032	TCGA-C8-A12W-01A-01-TSA.763f7b10-e613-4d9a-be67-4329e670f882.svs	73f59239d26a83b0e8904df6c5f21923	642658197	validated	1	0.275951
TCGA-GM-A2DL	4ba2fbdd-097b-44ad-8d91-b47a9eda54a4	TCGA-GM-A2DL-01A-01-TSA.B952C740-284C-458B-A72A-34DDC22B623E.svs	bfdb8d31b68d9ad8d42e5ceabd89a77a	175850363	validated	1	0.101581
TCGA-D8-A27F	4be9fbdf-b503-4fe7-bb12-c53839778922	TCGA-D8-A27F-01A-01-TS1.2e0f4ed4-dfe1-4f68-bd82-8b02f809d00c.svs	89fb17b47885ef3edcdc3db542095366	239708555	validated	1	-0.250826
TCGA-E2-A1B4	4cf1ccfa-2ad2-4357-96a6-6d5beb85bbf7	TCGA-E2-A1B4-01A-01-TSA.4a536aa0-47af-4c66-a151-a5d5db65a566.svs	0e6ccadce1bc5434eb59cfd3fb611c1a	132653403	validated	1	0.118039
TCGA-E2-A1LL	4c7ce305-318a-4d48-8564-3fcc00a0a662	TCGA-E2-A1LL-01A-01-TSA.1d9c8e71-3608-4122-8a5d-ede57403c3b1.svs	abc1ed0a2b8ed5c84b76b17dbf9fe452	264085617	validated	1	-0.201112
TCGA-EW-A1J2	4d0b1c77-d97b-4d28-b6ed-7fb5b4aa54e2	TCGA-EW-A1J2-01A-02-TSB.99b2d68c-e3e5-4e89-ba30-158409bf8430.svs	39878cc3574252f16eb8ba52318d2110	166214157	validated	2	0.0795618
TCGA-BH-A0WA	38d40e38-856c-4fab-b3e0-5736859d71bd	TCGA-BH-A0WA-01A-01-BS1.cdb31cb5-f9cf-4089-a6df-c1eb98207e39.svs	679b3542f03568ada2913bf4164ff2ad	304011337	validated	1	-0.374814
TCGA-D8-A1XK	3900fda0-5eac-4830-8815-76c60f1230ec	TCGA-D8-A1XK-01A-02-TS2.a5dac3f6-e3e1-481b-9157-f66a8cba327d.svs	7a14c2b3b1da16c74c98909fbc0cd3c5	217298235	validated	2	-0.385433
TCGA-A8-A075	4da40e8e-9a68-4d5c-90eb-75911bdf58a2	TCGA-A8-A075-01A-01-BS1.f15749fb-e5fd-4124-ad85-eec12751816b.svs	ee59de3ed9593fdfdb329b9708f9f3e8	279079541	validated	1	-0.0944303
TCGA-B6-A0WT	38f7bf0e-b522-4c54-ab42-5fdcd3b1a972	TCGA-B6-A0WT-01A-01-TS1.1e20d4bd-53be-4946-9d51-cafe0fd81c08.svs	98f849bf81af86bdcc86b11d527ec79f	274555107	validated	1	0.221622
TCGA-B6-A0IQ	4e4a1b9c-b4d6-4932-b625-403d7da4db8b	TCGA-B6-A0IQ-01A-01-TSA.21542b78-a0c0-4651-8198-804f3657d072.svs	93bdd2d80062dadd665053abb4052141	522339119	validated	1	-0.473341
TCGA-BH-A0B8	4db68d4a-f4d9-4ec2-8cdc-5755f0b71668	TCGA-BH-A0B8-01A-02-BSB.64413cea-7a07-43c5-a8d0-939affc290cb.svs	f9c589a99317b3a3e44d1baade258e7d	349879329	validated	2	0.181802
TCGA-BH-A0BJ	4ea1a847-823e-45e5-af6f-9bfb8fdb0160	TCGA-BH-A0BJ-11A-02-TSB.60c2f7a7-f167-46ee-bb57-cd5a307ffa0a.svs	37dc89bfc6ff2649aae681d8a03e7ea5	73637889	validated	2	0.18353
TCGA-AC-A6IX	392c6810-a27c-47c4-af5c-4511c680215b	TCGA-AC-A6IX-01A-01-TSA.3F87BB26-267E-4FC9-81E2-745AB81A2CCD.svs	a5fa8d60dc5a3824ebb968a2bfd90c0d	139882067	validated	1	-0.0526862
TCGA-S3-A6ZF	3943f22f-649f-4828-9065-e125dc522b3a	TCGA-S3-A6ZF-01A-03-TS3.2DE8CF7F-0109-42C3-8C05-4D708BBE19F6.svs	279f4c499fae50aab9f0d9c29a99c11d	91564233	validated	3	-0.0407943
TCGA-AO-A0JF	4eb82a62-33f8-4172-97c3-5325ebaa85e1	TCGA-AO-A0JF-01A-01-TSA.8a6d6272-723a-44f5-9682-6aed7f0964f6.svs	3ef5af4132838c03f8f0a5b527987ae3	360021615	validated	1	0.0549051
TCGA-A8-A06Y	395c2da7-1b37-470c-ab09-1af8f550967e	TCGA-A8-A06Y-01A-02-BS2.2c1965cc-99ae-48ee-8abd-5d0ae6727a33.svs	0899375a27b36eb51e835e93988572ea	140878159	validated	2	0.165716
TCGA-B6-A1KI	4ebf6799-32b8-40d6-bc20-7914ad06383c	TCGA-B6-A1KI-01A-01-TS1.9e114169-5c22-4ec6-a85f-327bd0b51570.svs	1710238ca3862263cb0f07259347bb81	163093431	validated	1	0.242235
TCGA-AC-A2FF	4ef7211e-387c-436b-9601-006dac2b6c49	TCGA-AC-A2FF-11A-01-TS1.5B36FFA1-3190-441A-869D-9280242BCE21.svs	23b6053c8e4f718b4acc95a54e6a787d	48401453	validated	1	-0.136564
TCGA-AC-A23C	4f2531ef-4d46-4f72-b488-d7dab4b0dd29	TCGA-AC-A23C-01A-01-TSA.8c21e006-e57c-43d9-afb3-2503b80c5e41.svs	2406a529f649178c953550c322ab3270	183718501	validated	1	-0.401836
TCGA-A2-A0EY	4f2e5418-3832-48fc-a321-ca94d7d3aa9e	TCGA-A2-A0EY-01A-01-BSA.dbf1ad9c-0529-4b08-90fc-5b1d7da797aa.svs	59b00999188c34658e47711efdb39eeb	288663715	validated	1	0.0253561
TCGA-BH-A0RX	4f264a73-b127-4a75-9a9b-d435ac1a43d9	TCGA-BH-A0RX-01A-02-TSB.9d6461a0-f41d-4071-aec3-a7df740609b4.svs	76e41eb0182d23fad5f993bc3727f484	312930119	validated	2	-0.336834
TCGA-EW-A1PC	4f4dcdea-c377-454c-a29a-280f82671c74	TCGA-EW-A1PC-01B-01-TSA.F9EF618D-C04A-4DD6-A334-AF4DF1F70EF8.svs	20b5d5719ca2b2357e2f33ac618071d9	173332469	validated	1	-0.234437
TCGA-MS-A51U	4fb4e943-cbcd-4ebc-825e-a6cad31fd477	TCGA-MS-A51U-01A-03-TSC.F21253C2-5C95-4070-8A96-7A0DEA9EF563.svs	0d6a7f09f581e58fae215ef9f4d14bb5	193663099	validated	3	0.367005
TCGA-BH-A1EW	4ff8171f-e6ae-49d9-a78f-b6e40297af41	TCGA-BH-A1EW-11B-01-TSA.0dd1e8b3-7435-4705-bb1b-b612a01a26b2.svs	bb71896233a9d3a2e6135c6ce024b30c	62457217	validated	1	0.406594
TCGA-D8-A27W	39c254c7-fc15-4d5c-813b-b929b88d2e28	TCGA-D8-A27W-01A-01-TSA.73251955-9d38-4c32-bce3-567a50db25a4.svs	8957f4203611f5ca1da9492b86fb0b57	164697187	validated	1	0.151531
TCGA-D8-A73U	500dd5d6-d18e-43a6-a696-5aeaa918c353	TCGA-D8-A73U-01A-01-TS1.112044FF-39FE-4588-9517-31F7821746D0.svs	99564a25b2fe0399509902e977c2b160	102485501	validated	1	0.012211
TCGA-A7-A0DB	39e6f956-7213-4852-b0f0-83a1115b3fed	TCGA-A7-A0DB-01C-01-BS1.1FA12B49-B544-4200-BB65-13977DF527E7.svs	7508b34ef292bc620309f08ad8814614	86852567	validated	1	-0.0651252
TCGA-OL-A5D6	4ff19ed9-4ae2-4a7f-b7d0-cad20dc75483	TCGA-OL-A5D6-01A-02-TSB.9E12E9C6-91FD-4CED-B469-37D7A88026D1.svs	72c36a298e3318cb8a848f5bf1456a8c	263188273	validated	2	-0.0637825
TCGA-E2-A15G	50319127-777d-4581-96a2-aea99ec37ed7	TCGA-E2-A15G-01A-01-TSA.ddb91e88-5cdd-4f96-868d-7c6e7c533be6.svs	9ac5987038f7d38fe117bcd0eecd87bb	258756625	validated	1	0.389979
TCGA-AR-A24X	39c70561-8d6d-463d-979d-35ea1845e2d0	TCGA-AR-A24X-01A-01-TSA.51b6ebaf-bb07-442c-8c13-3379b44b9707.svs	4a18bcadcb8c98d0a8afd18c145397f5	258633431	validated	1	0.219668
TCGA-OL-A66N	3a023f53-36e8-4bd1-9422-89ccebaf09c5	TCGA-OL-A66N-01A-01-TS1.8F8FAEAF-59E9-499D-90AC-B8EA03D3252F.svs	7db7ae056beca9e0f6f986576ed4e508	635432645	validated	1	-0.265497
TCGA-C8-A137	3a2838cc-19df-4ed1-94dc-008a8415dcd6	TCGA-C8-A137-01A-01-TSA.57af3fa1-031f-4417-8f9f-8a4fbc484d91.svs	18eddddd60606c08f0f667498a481ee6	216170399	validated	1	-0.114727
TCGA-B6-A40C	3a43d25c-56a3-446d-b16e-341d93b50d03	TCGA-B6-A40C-01A-01-TS1.8B901E88-9348-4988-9F69-C130D7D8E78E.svs	3f6750f860d072d0d068b4ee835f9eac	72830343	validated	1	-0.201437
TCGA-AN-A0XW	3a9b2c91-6464-42d5-bb7e-ecd721484e1a	TCGA-AN-A0XW-01A-01-TSA.52d201cd-6fc6-40ab-8c4d-1d94feee68a2.svs	a3dd9b37910fd5656d40677d0c7bdac5	237322477	validated	1	0.00749834
TCGA-E9-A1R7	b6f23e2c-458b-49ff-9825-81ddffee5499	TCGA-E9-A1R7-11A-02-TSB.2e15deaf-7372-447f-a298-f5571d6cc11d.svs	18001103d962fb973b9a16aca398187f	71639993	validated	2	0.0366623
TCGA-A2-A0CU	d0aa8fbf-a7a9-4290-b34a-6a0dd00af47d	TCGA-A2-A0CU-01A-01-TS1.332cdd40-deca-4fad-8cf6-03fb91b121c3.svs	c34ab73bd1aaa8e30443c11fb5baa2e7	667763297	validated	1	0.414415
TCGA-B6-A0RH	b73ca1e9-4938-4467-a805-fefc230b543b	TCGA-B6-A0RH-01A-02-BSB.4d8dc01d-171d-4bde-9f7c-2e54a2bbb427.svs	a99ac277383885db7306a886ac0a19ab	112600111	validated	2	-0.0382345
TCGA-LL-A5YO	509a6eb0-42d5-435b-ac84-3b2d66318c46	TCGA-LL-A5YO-01A-02-TS2.5819C502-EEA4-4D98-B4EC-E184B374ECFB.svs	94f26a8c2cbc027954dcc06efe06a302	116271069	validated	2	-0.44886
TCGA-A1-A0SF	d01aede4-a986-4f8a-94dd-733bedcaf8a5	TCGA-A1-A0SF-01A-01-MSA.d0f9a7bb-14fb-45a6-aedc-eddaa95ad41f.svs	13d35f35fc51df82fc25d0e70f243549	448953563	validated	1	0.180913
TCGA-A8-A09Z	50bb2e1c-ff9f-4d0a-bbc0-8e4ba1f3cfb6	TCGA-A8-A09Z-01A-01-TS1.f9bd85b3-3a3e-43c7-90f2-6bfe1ba2bd35.svs	6b652f4f013876c260a39e5a0b802ab4	606284819	validated	1	-0.00726978
TCGA-AN-A046	511f38a2-3d38-4cea-b1f9-d3923b63e481	TCGA-AN-A046-01A-01-BS1.5bc254f8-5363-470e-9963-4ccfd57a3457.svs	ebee26b28aa1b8a27cbf6fc10b648b7c	223522554	validated	1	0.233782
TCGA-BH-A0BD	d0794329-4e06-4021-bde2-3620fa6091f0	TCGA-BH-A0BD-01A-01-TSA.b92fbb4e-3f22-48d5-9b1e-af972a45232e.svs	e9be59e6cf288396ea511b890c12fb12	332273675	validated	1	0.303467
TCGA-B6-A408	3b152875-bb8e-4246-a5c9-0586ec227125	TCGA-B6-A408-01A-01-TS1.1D487FA0-42C1-4C5C-94A4-8D7F48EAB98F.svs	20dceceb4df509310d2268dc7b2114e3	208322371	validated	1	-0.296714
TCGA-E9-A1RH	dc5396da-37e0-43c8-91bb-c74fdc38906d	TCGA-E9-A1RH-11A-02-TSB.df276f31-910a-4347-8eb3-d5f1408ad91f.svs	44679572e9ab76f73b39a1343691b9c8	51836909	validated	2	-0.192815
TCGA-E9-A243	28c044e7-487b-4671-8338-2ddb53b8fb5c	TCGA-E9-A243-01A-02-TSB.b22d68b2-c6fd-42d9-96a7-416b2e09ddbe.svs	1d5991a5ac99e21933cc41a7ea1a0379	219287899	validated	2	-0.374577
TCGA-AQ-A7U7	28d38a41-56c6-4ad7-b75c-81b8ff342283	TCGA-AQ-A7U7-01A-02-TSB.CC7A55C4-13CA-43B5-A623-EABD929C9313.svs	ff8b4348ba83b4c9da4fb4b129aef160	225504903	validated	2	-0.250064
TCGA-BH-A18P	28f7c805-9d52-40bd-ad91-707dca7d32e2	TCGA-BH-A18P-11A-02-TSB.aed8eebb-c987-4c08-979b-9bcec70623a9.svs	6e3a7f523491325870eb2a308eb5430f	66563589	validated	2	-0.349917
TCGA-AR-A0TW	28f43ac0-a98b-4b4f-9a60-73541c221984	TCGA-AR-A0TW-01A-01-TSA.9da4de42-ef24-463d-9ad4-188023c3b40b.svs	41f092e57e1fe7c5ba949a3635fdb73c	406016839	validated	1	0.0657207
TCGA-E9-A1RC	291f94fc-943d-4cbb-8163-a67270b3c81d	TCGA-E9-A1RC-11A-01-TSA.eb86cac2-b5e3-479b-aecf-e5ee73bc5d77.svs	7d054443700081415a943d4d665355a8	42527383	validated	1	0.198971
TCGA-BH-A0H3	2925b653-d057-48ac-a6bd-6c1c4bed4445	TCGA-BH-A0H3-01A-01-TSA.c3a3ea7e-8ed7-47dc-ba34-31e3cac55f6c.svs	e3a3711a40a741f5132167334da43c7f	277897671	validated	1	-0.017891
TCGA-B6-A0IG	29476ac1-5fad-4f62-a543-7130c5c6bed8	TCGA-B6-A0IG-01A-01-BSA.f4b6e4d4-e56d-479f-8bd9-8be8eca6d7c7.svs	7766d5702fe9dcd49cac38d671df5918	361806847	validated	1	0.092167
TCGA-BH-A8FZ	291fdcf7-90d5-4c19-9758-58decd63e3d3	TCGA-BH-A8FZ-01A-01-TSA.832C63ED-F000-4EC6-AD06-7EA7B1BB6A7C.svs	ed7e32c86a2c27d695c191be7eea23ff	240597889	validated	1	0.0915526
TCGA-AN-A0XS	2944eb8f-ccc8-40c3-9d31-36b90c12b9bf	TCGA-AN-A0XS-01A-02-BSB.cff535fb-0ae9-402b-97ab-5c6cd09a9959.svs	b0b940a103f8f7a5acaa50a32eafb0b2	192098061	validated	2	0.191073
TCGA-B6-A0WY	29da78a0-7083-48da-ac9a-c5e90a3da669	TCGA-B6-A0WY-01A-01-TS1.7712e164-3f21-4433-a64c-0e3e473f428e.svs	2397979ebb2df9f20eb4ec491d64ddcd	74764517	validated	1	0.331614
TCGA-AC-A62X	29cd7caa-afbf-4671-8711-3338a1cf4de7	TCGA-AC-A62X-01A-01-TS1.E5AD5DD0-3CD3-412A-8EE8-1491C492D2C1.svs	8a5c50c2c2b92aff701f14a9506e50e3	318478587	validated	1	-0.336198
TCGA-D8-A140	29ead2b3-5b6b-4f30-953e-104d8c8f7822	TCGA-D8-A140-01A-01-BSA.43fe6a6c-2b93-4af4-bec0-83966e419094.svs	e58de6dfd6b76cbca6aa22d157c3dbcb	250844155	validated	1	0.211666
TCGA-BH-A0BA	2a094c7d-ae1f-4ec1-9480-281b106dd14f	TCGA-BH-A0BA-01A-01-BSA.9d357113-f4a9-4e8e-8f02-86403cdc2af9.svs	9f30ff65a61eaf917821571317bd0264	257659323	validated	1	0.0398852
TCGA-A2-A0CO	2a7275a5-846a-4a60-b680-9cc255482d6f	TCGA-A2-A0CO-01A-01-TSA.74EB2294-EFC4-466E-B903-8BB7803A5024.svs	84885c271dabfe31f775720cc3452c4e	312275255	validated	1	0.0975702
TCGA-WT-AB41	2b3c826b-ec71-4fdc-85fb-8bb5ddbdef70	TCGA-WT-AB41-01A-01-TSA.5F428890-8827-4EC6-A2F4-666075E1C6B7.svs	fe14ed2ab1311cf04880b30cb70fac83	257616017	validated	1	-0.0914405
TCGA-B6-A0RP	3bafb764-d406-4ac8-8e9b-ae9102a8a1ce	TCGA-B6-A0RP-01A-02-BSB.28e532e9-42ef-4bf9-accb-c1b8fb3ddda0.svs	29d48765252a27d426ecc80a8421cee0	257305985	validated	2	0.0375775
TCGA-A2-A3XW	2b38f21f-fe85-465c-9aaf-f457f7506a43	TCGA-A2-A3XW-01A-01-TSA.9E735B6D-B89D-4A42-9150-3A3CCBACF061.svs	c7c2c3afc5d1e1c48f826741b0077b73	193696101	validated	1	0.184184
TCGA-A7-A3IZ	2c257847-e4db-4332-931b-1e791080f9d8	TCGA-A7-A3IZ-01A-01-TSA.EFEAFBBB-4EED-4894-BAFD-77AAC5783062.svs	b11215ea7f71f71746ddcdba8de75b6b	146861441	validated	1	0.0326641
TCGA-A2-A3XX	2c2a82d4-07a0-468b-b70b-39d4fdc6d0ae	TCGA-A2-A3XX-01A-02-TSB.01B489E3-2FE7-4ED4-AF28-04850E1FD9FF.svs	d6cc900aaf704682dfa8b21c1be3dbed	352045391	validated	2	-0.328136
TCGA-BH-A0AU	eb03cf5f-0dc4-45af-a54a-f6639101c191	TCGA-BH-A0AU-11A-01-BSA.60e75074-7745-4a16-be80-0a13c1c6b229.svs	00d36bd8d49bc7979d8556af7e4e53fe	62989343	validated	1	0.361419
TCGA-A2-A0T6	2c7983c8-296c-43f7-a629-36a175b1a061	TCGA-A2-A0T6-01A-01-BSA.b82fe5ae-dafc-45d6-9410-b6ef20725739.svs	2ab5dea1fc5d3d346bc7c6181ffd11a2	179672243	validated	1	-0.224657
TCGA-BH-A0H6	2cb37ff8-9925-4113-b1c4-986f6729b180	TCGA-BH-A0H6-01A-02-TSB.c3d00ef3-faa9-416f-b8dd-85e30227482d.svs	1fe6b96e2330fb1e973a6759ce88fd67	404094149	validated	2	0.391038
TCGA-A1-A0SI	2cc0b84e-854f-4f18-b8e2-b8fda16e19b9	TCGA-A1-A0SI-01A-01-BS1.0b6b1f20-962e-4775-a5e2-9eef9ab5e97e.svs	398f4a095c6302f1f1d0e5f9a1d26195	118916985	validated	1	-0.234165
TCGA-LL-A440	2c9c1bbe-dc6e-44ca-848e-3eb33ed5f914	TCGA-LL-A440-01A-01-TSA.7F50766F-CBFA-40A8-8B9D-3F8CFE42210C.svs	7b8c7738315ac75277a268e4c305fafe	246107685	validated	1	-0.157884
TCGA-BH-A1EU	2d382bd9-e488-464b-8e2c-da05b8da0c34	TCGA-BH-A1EU-11A-02-TSB.c8ad22f8-6ed9-445e-8f6e-cf58fad0b7df.svs	842e5d8bae75a794f7cbb2e750d944a5	55872851	validated	2	-0.0747591
TCGA-BH-A0DO	3bf96972-de8e-40ef-b0ba-5acab2b3b503	TCGA-BH-A0DO-11A-01-BSA.d5f2f5ca-46ba-4c74-85d3-6298f3317af1.svs	e2561d339f8290a1e43f216c00c1c8d6	78814831	validated	1	0.162643
TCGA-E2-A153	3c4c111c-fbde-471c-b268-1114886b56eb	TCGA-E2-A153-01A-01-TSA.06c28a4f-dd0d-460d-9ee3-086f99e73724.svs	85b1142b4f2c34e1ac29d710f3b392be	197609593	validated	1	0.469935
TCGA-E9-A22E	3c955ca1-4928-4beb-8d5a-0935fd9c147f	TCGA-E9-A22E-01A-01-TSA.a51a3c5a-7bb6-48b6-a88c-57627566799e.svs	dcbf7359c441b37eb983befdb5dc8fb4	206823315	validated	1	-0.211439
TCGA-A8-A07U	3c905720-f76b-48f3-bdd7-a21f263186d7	TCGA-A8-A07U-01A-01-TS1.f7ef0926-a88e-4ad1-88a4-2369a3b8e5dd.svs	cfa88d86f4d3d6f4e43e4ec0cacde96a	208869903	validated	1	-0.291046
TCGA-C8-A12U	2d9711ea-7063-4669-8637-94954be4f649	TCGA-C8-A12U-01A-01-BSA.7c5796ff-ef35-4ced-8216-254cd8cbc271.svs	f21344baff2760b476170713f5ce19b2	165728381	validated	1	0.0511121
TCGA-A7-A13F	3d12899f-bab0-4908-8202-9fb4e6410c5a	TCGA-A7-A13F-01A-01-BS1.96f41b20-1b8b-4a7d-93ed-6b8b2cbe1150.svs	9e856f3214f2f20a68c4f9ff62d1a9fd	197479965	validated	1	0.459354
TCGA-E2-A14P	2dad7f43-870e-4556-afbe-b0abf1d02b47	TCGA-E2-A14P-01A-03-TSC.e301fe1e-c75b-4ed2-b304-16a9d63fd835.svs	eaa8f97d3e2403e946991d4bcdd74d3e	289308789	validated	3	-0.335307
TCGA-OL-A5D7	3d459455-95f6-4186-b2aa-930569096155	TCGA-OL-A5D7-01A-01-TS1.7E18BE03-E64D-4030-8352-5F90731999C6.svs	fa77b69c5536233ab00a14009091947f	149852031	validated	1	-0.341312
TCGA-C8-A3M8	2db2c273-b7fc-470b-800c-aaeca8fc9739	TCGA-C8-A3M8-01A-01-TSA.F27E2918-AAA7-41F0-90D3-56322773E678.svs	4b763a5c6d1fd8ee15a54096314d4b35	119926513	validated	1	0.178542
TCGA-A8-A0A6	3d4fadd6-0f3b-44d4-80c1-34af4a0c6bd7	TCGA-A8-A0A6-01A-01-TS1.0544eda9-a392-4eed-961d-9a0683b54b5d.svs	a501dfee86469b71ec56d683f1297750	410297853	validated	1	-0.334056
TCGA-B6-A0RN	e654d1c9-bdf0-4207-a5e3-0438ea87b952	TCGA-B6-A0RN-01A-01-BSA.26f2aa2a-22e4-4f74-b546-0b9ac4dde26f.svs	767b421e0b8cb288f7e5fdad05fc3867	158781375	validated	1	-0.0627273
TCGA-A7-A0D9	3d5cbe14-30aa-45b1-b0b8-759d023d5580	TCGA-A7-A0D9-11A-03-TS3.a241ee68-fa1f-4e70-8067-169a4cf4a686.svs	35bf15ce958e8b46af257276a8db85cd	136802445	validated	3	0.063074
TCGA-E9-A1NA	3d5a73dc-f23d-4438-a6cc-7d182cf65599	TCGA-E9-A1NA-01A-01-TSA.54bbd049-8dd8-432e-b015-9325819ba587.svs	39e486a89dd825a90e5c40535b15edcf	472749305	validated	1	0.172098
TCGA-BH-A0BT	3dc06b65-5ca3-4127-a207-916a9c701268	TCGA-BH-A0BT-01A-01-TSA.0d7af972-fe18-47c7-b863-2bb47d611f22.svs	734e854c79d487e81b92fb2545c2914f	279168621	validated	1	0.0203068
TCGA-A2-A0CK	3d7a2e93-459e-478e-b39c-7624299e69b1	TCGA-A2-A0CK-01A-01-BSA.B3E07E98-6D91-4689-BE68-83043CA49FC3.svs	8c336b6064cc1906adf465934d4f552c	242819961	validated	1	-0.137955
TCGA-AO-A0J5	2dcdcaf9-e90d-4e7d-a976-45bd4ba89fb2	TCGA-AO-A0J5-01A-01-TSA.3df877fd-23e9-45ad-b2f1-c63a82c55c55.svs	bdf414d80b22e6ef32724b96686bdd97	559258741	validated	1	-0.286296
TCGA-BH-A18M	d8285038-c01a-473d-a356-9d7b9c8e4138	TCGA-BH-A18M-01A-01-TSA.b628e098-1358-4a68-a30f-8b044a26b405.svs	c5574a510e85f0e7f8c7c089b6431504	197306745	validated	1	0.321022
TCGA-E9-A1NE	3e44d03c-6c66-47cf-9ba8-0292b33bb648	TCGA-E9-A1NE-11A-01-TSA.7b650e79-2426-4943-a181-07bc7cb769e2.svs	a05f9a945cb5655cece8529c87eb9c73	127985353	validated	1	0.190429
TCGA-BH-A1EY	2de9693d-a5b8-424f-92c2-1b4e36ae5e85	TCGA-BH-A1EY-11A-03-TSC.5e79a2b7-1ab9-4505-8912-3e74e79f7e84.svs	315b23d96f4f45099ad4a632961ee89d	35931327	validated	3	0.265252
TCGA-A2-A0YK	ec527647-5c84-4cba-bf66-7cc081d5f9c4	TCGA-A2-A0YK-01A-02-BSB.f0b7203e-5c9c-4039-8e1d-cfc683d53a79.svs	7e515ba79884adf6a5f490333d71cff3	137718241	validated	2	-0.177029
TCGA-A2-A1FX	ee92f7a5-8cf2-4ec2-83e8-55b5ce7b69ef	TCGA-A2-A1FX-01A-01-TSA.9ddece99-9be4-4d06-b8a5-f10e064a20cd.svs	ddf99c368139c0768969fee57d73adb1	161038245	validated	1	0.296525
TCGA-B6-A0RS	3e730a90-8e3a-4925-9e3e-df6adaa01c92	TCGA-B6-A0RS-01A-01-TS1.f7a616c8-c091-46b7-8dbe-90b1343fe3b1.svs	e7d086b19433d175d01aec8211c92c21	250644513	validated	1	-0.179042
TCGA-A2-A0EU	3e965644-524c-487e-b7cd-e4b57e37cb12	TCGA-A2-A0EU-01A-02-TSB.648d1299-d273-4ae2-8926-cfad39ff735a.svs	c8cd617b57018d2f2ef6b39593467d86	179160547	validated	2	0.362098
TCGA-E9-A1N6	d90f229a-5025-4e7c-9a76-e8f0c4a5396c	TCGA-E9-A1N6-11A-01-TSA.f03365ef-7fef-461c-acc0-bac5ddbdaeda.svs	dd7149fb5db4f8ab5c39e27a3223d7bc	36001559	validated	1	0.189926
TCGA-AC-A2FE	3e99b292-32f0-410b-8d3b-957e2d4865e5	TCGA-AC-A2FE-01A-01-TSA.25EE517D-CEEE-4FFC-AE49-D0F1D3303882.svs	b4c14b4d15018d6e7eda721f29f88c68	77306421	validated	1	0.119604
TCGA-BH-A209	3eb498be-c7ff-4a0a-99af-0f1216bc906f	TCGA-BH-A209-11A-04-TSD.02f3457d-30fd-4210-8a46-e8c4954282e5.svs	a2891d4610560eb32f6e855292bee7d7	50642165	validated	4	-0.275483
TCGA-BH-A0HO	df4e9c24-5283-40fb-88f8-b51bd4642000	TCGA-BH-A0HO-01A-01-BSA.1cb192f4-f6fa-45c3-92ac-b1e67bdb96b5.svs	a8fce22685c7bbed6e706bca31cd2da2	458976039	validated	1	0.156984
TCGA-A8-A06O	3f1ea743-56eb-488a-8d3e-dc7144921531	TCGA-A8-A06O-01A-01-TS1.c6bc9018-5000-4232-b406-8bd4d515f473.svs	2ff456fac6664a05c3ccc7a1a7fa6101	264670627	validated	1	0.100233
TCGA-E2-A1IK	e9239e8f-2f8b-495a-98cb-2df65d7af3c8	TCGA-E2-A1IK-01A-01-TSA.60c8e8ac-399e-4682-b889-a5b4e4ab1c1a.svs	ed32d481149b6e02dc97a746520a4470	377353291	validated	1	0.0664753
TCGA-E9-A3QA	3f3a6de8-c315-47b9-ac06-65750905c290	TCGA-E9-A3QA-01A-06-TSF.F55E055A-2F25-4C59-88CF-BD574F7A6192.svs	e626b4d74d0e4228d8e399d74e973a70	210300353	validated	6	-0.30757
TCGA-C8-A8HP	3fd13f05-f559-4118-be62-1b3e5ffe4ba8	TCGA-C8-A8HP-01A-01-TSA.C1048607-5CC7-4798-AA55-55C78B31C10D.svs	a7334a11f6131ae43fa2d37d42780f9e	223691309	validated	1	-0.365237
TCGA-BH-A0HP	3fd44a43-540c-44da-b5e6-c0a5637c6c93	TCGA-BH-A0HP-01A-01-TSA.f21bc9c8-67ad-4b4c-b9ac-5d824f2c0df8.svs	7b5c4f573be87c714ba3e3db0de374f5	616831659	validated	1	-0.0274662
TCGA-A8-A09G	eb6b7545-bdb5-4c52-a2ed-9a9c069740d7	TCGA-A8-A09G-01A-01-BS1.d16e6e1e-268a-4973-97c5-8aa9cdef622b.svs	d750ae20f4c43acfaa30687975f01cb2	105675741	validated	1	-0.245611
TCGA-AN-A0FX	4021602b-f54a-451b-9bb5-e3515a368610	TCGA-AN-A0FX-01A-01-MS1.551cccdc-ebc5-4fbb-9120-40ab0187ee5e.svs	b6b75e1c18962b39a0333d8af2778957	641094471	validated	1	-0.344644
TCGA-BH-A0H7	40690050-ac97-481b-ad45-e5e39e797857	TCGA-BH-A0H7-11A-01-TSA.b0c24f6d-430a-4d6f-806f-c2675123471b.svs	616d47adcb4fb723afadd4ae20f75e79	83884807	validated	1	0.331421
TCGA-A8-A091	dc0ccc69-ce1a-44ac-952b-416b9a889a32	TCGA-A8-A091-01A-01-BS1.e7e9318d-a627-472a-9f2e-10cc917036d3.svs	92de0693f3e8212e4c4e82087b55030c	399934585	validated	1	-0.199308
TCGA-AR-A0TZ	d81f21a1-fd4e-447e-8104-832a4f1065c5	TCGA-AR-A0TZ-01A-01-TSA.e8ec1762-8ae8-46ca-bece-0f89cb7bd3c5.svs	0e29375a992308320fc55b7067a6f4dc	254809067	validated	1	0.390065
TCGA-E9-A1NC	2e0519a6-9979-40ea-afd9-badee9dc176f	TCGA-E9-A1NC-01A-02-TSB.45067FA5-9305-45D9-A343-FCCECF9BABF4.svs	b360a8e723e990a822815ec3009441f7	304324883	validated	2	-0.298161
TCGA-AR-A2LK	e97b3561-545a-4109-97a5-9c3554d777ed	TCGA-AR-A2LK-01A-01-TSA.53C36847-0443-432D-97FF-02949CCBA21B.svs	35f9ee03f5660b582a0ec70b0413dc8f	112367267	validated	1	0.222702
TCGA-BH-A1EX	de4dc0bd-54b5-4004-b50a-669201d3fb3d	TCGA-BH-A1EX-11A-02-TSB.69bb1154-ee25-47f5-9b84-34e2fb824b36.svs	8ea2dc36857ce612994b0c2f4850e529	56706997	validated	2	-0.330926
TCGA-A8-A094	408c58ce-87ca-4694-b3cf-b6aff22b7708	TCGA-A8-A094-01A-01-TS1.f4ebf386-f3b5-4bd4-8cb5-64c14fe6bc94.svs	04a5b0478b3ca2e51f84c830c2e211fa	260047221	validated	1	-0.296969
TCGA-5T-A9QA	40f47486-f73c-42ab-919b-2c74991c48a9	TCGA-5T-A9QA-01A-01-TSA.2224E235-416C-4426-BAE4-55961186FB4E.svs	e56dc20d1dc07af42a5d29ddb85ec3da	168121615	validated	1	0.0836875
TCGA-BH-A0B9	df919bf3-12ec-4bf2-abb1-f338545c57cf	TCGA-BH-A0B9-01A-01-BSA.f1673d45-8491-4821-87e3-62e7cbcb2994.svs	3c828fc9a70473a46906180f76ba1302	925640771	validated	1	-0.435077
TCGA-A2-A0CR	f313ac62-dfcc-4f4f-93b6-5a06a1b8638b	TCGA-A2-A0CR-01A-01-TSA.192598C2-7093-4171-B779-6EDE8AD7998B.svs	7bb213d094b45bb28e38c978b887899a	277978965	validated	1	-0.160441
TCGA-A2-A0EV	2e3868f3-96d8-453b-b8db-9de8de494960	TCGA-A2-A0EV-01A-01-BSA.895f4272-acc0-48e5-8c91-58209e6aa849.svs	8596c5046308d1cd56f36745b712805b	297708621	validated	1	0.36097
TCGA-A8-A099	e70c53fd-e5de-4a8b-94f8-11d78294b349	TCGA-A8-A099-01A-01-BS1.8f83e876-23f9-4e23-b666-b08e1ef864ab.svs	7d3f25c46a8487494a91500a35c9ed72	478943879	validated	1	0.0839824
TCGA-E2-A1L7	e4dab2e4-6f28-4328-88b1-88112d9aa5a4	TCGA-E2-A1L7-11A-01-TS1.c0e56837-7354-4ff4-a0af-07e0db45194c.svs	357210f5cb5e9d9f72669f5c2eca473c	70832921	validated	1	-0.0344007
TCGA-A2-A0CZ	bd716eb1-1356-4f09-9659-f065b0b0c1ca	TCGA-A2-A0CZ-01A-01-BS1.792ef70c-5f29-44df-8d18-0b54697b2cca.svs	1925a816bca67271b07f518526896676	534098889	validated	1	-0.105708
TCGA-D8-A142	41b1dfd9-b0fc-497a-93dd-a045e3705d5b	TCGA-D8-A142-01A-01-TS1.c9a5ce5f-59a8-4e02-8168-269ec044dbd9.svs	b0d0ecf2f069e80f6d631842e543807e	446343959	validated	1	-0.328186
TCGA-E2-A1IE	be78962c-10bc-414f-8d51-afabf8330102	TCGA-E2-A1IE-01A-01-TSA.fe9a2e4e-1c11-45f6-89e8-ee618922dfe9.svs	a3f366aa3bddf10bd1d7e681d5dfb5ae	268775079	validated	1	0.234557
TCGA-BH-A1FU	425f65d2-a66b-4ee7-9b5b-257deb27a957	TCGA-BH-A1FU-11B-02-TSB.006fc1c5-95e1-43d7-a9dd-8ec9f6bb60b0.svs	e971b9104f94190cda2b847c77bb194e	70452157	validated	2	-0.223792
TCGA-A2-A259	42141f77-7b2b-4d9c-ac71-e32f639874bf	TCGA-A2-A259-01A-01-TSA.73bdd76e-4e45-4e13-90db-c996e5446c94.svs	d67d825ea1a66dd39eca1cefa33e4b4d	187946695	validated	1	0.333016
TCGA-E9-A1RD	4269caca-d356-414d-8915-b16f2dd78a76	TCGA-E9-A1RD-11A-03-TSC.dbc7a525-d018-4317-a14c-0957603cf637.svs	a92e3d82a6d24b65e6070acf161c7920	69140455	validated	3	0.167434
TCGA-A2-A0ET	4292a861-aa36-4b61-a7f9-cb41f3c8ccd8	TCGA-A2-A0ET-01A-03-TSC.74515b85-25d8-4c5a-9fe8-027a78238b9a.svs	1ddbe54c6ac18edcb9707e0900af3292	394576695	validated	3	-0.0280722
TCGA-E9-A1NI	42a28dcd-08e8-436d-9cbc-41defc9d6d81	TCGA-E9-A1NI-01A-01-TSA.367a994d-fa68-46ea-84e0-19288a39c79e.svs	a8498e32877aca43666a8aeb588382ed	175802737	validated	1	0.268858
TCGA-E9-A248	42f3b7d4-7ec3-413e-b180-47dcc6f3396c	TCGA-E9-A248-01A-01-TSA.380e7173-408d-4d01-bcd0-cb74177448fc.svs	a0a7fc2c15806e5f65f1492bfa3a45e0	189777817	validated	1	-0.324688
TCGA-AN-A0AK	42c01700-a143-4ca4-bec3-c344d126b458	TCGA-AN-A0AK-01A-02-BSB.dba44992-1534-4664-b57d-c41a1b03228d.svs	d3ef5a65630fd5186459d09dc14cce17	284077851	validated	2	-0.0142342
TCGA-A7-A4SE	43e8977b-5237-4e53-af13-7116cc7a1aa4	TCGA-A7-A4SE-11A-01-TS1.EAE19254-0755-4544-8A79-4339C414F426.svs	8663b6d685ebd62fd13609a723e784c4	51752497	validated	1	-0.315247
TCGA-C8-A134	43fb70a8-f620-4912-b25a-1f64590470d4	TCGA-C8-A134-01A-01-TSA.76591f60-9e71-495f-beca-e4b91ef3dd68.svs	1749fce65a529291f11a3201f3913150	170296013	validated	1	-0.447604
TCGA-A8-A0A7	43eb4de4-8878-4b39-8b19-899a38e2a8db	TCGA-A8-A0A7-01A-01-TS1.dfc11237-aff0-442f-8a39-ce81f0d4aeb1.svs	a8872a559d0651765a373a1419c550b4	400767971	validated	1	-0.363096
TCGA-OL-A66O	2e5c5a00-fe48-4bb3-916f-10c9c0cde0b5	TCGA-OL-A66O-01A-01-TS1.33A92C45-789F-493B-8D67-26EFB0169A95.svs	bb7adaf75711868d99630d6548dd03d7	385572099	validated	1	0.21829
TCGA-AC-A2BK	2e645088-8d11-479e-9f98-d48f67e97b2b	TCGA-AC-A2BK-01A-01-TS1.6CEB52F7-A30A-4796-A58E-ACF239845153.svs	b712aed613ba60c74069659a1ee9bd66	221665179	validated	1	-0.33965
TCGA-E2-A14N	2e6bc66b-4ef4-4dee-bffa-7ae0eda53bd6	TCGA-E2-A14N-01A-03-TSC.f25db7f7-db83-4011-9198-683dbc592da6.svs	ad1f5bd4c00f9c04706c16e238a64829	146454993	validated	3	-0.361308
TCGA-A8-A07C	2e8ca845-7448-4552-b81f-22bdec3b479f	TCGA-A8-A07C-01A-01-TS1.7dee31cc-5d71-4358-b225-6010ad89c170.svs	17b1fd6d556103e73041d9bc10ebe224	372497581	validated	1	-0.437547
TCGA-BH-A18F	53ff4bcf-be16-4ba0-ae4e-b07e3cdce532	TCGA-BH-A18F-11A-01-TSA.11d81db0-162f-48b9-84eb-994538ce473f.svs	dee9c0cedbca25f8c7b3d176453374ae	64261535	validated	1	0.184814
TCGA-A8-A06R	2e97fdd2-30b4-4c8a-a8b3-4ada0b39b3c7	TCGA-A8-A06R-01A-01-TS1.c1e2ceb6-b40d-4ab6-a891-f8a3642dbb8e.svs	b6538829917f70a13901628bc6abda67	406190269	validated	1	-0.216781
TCGA-A2-A0T7	55611ad6-09d0-4097-8563-696bb40df71a	TCGA-A2-A0T7-01A-02-TSB.d37d2184-6f53-4c98-88fd-aa854fd50700.svs	8f609741392ac75424be3e96d4dcf4b4	302298967	validated	2	-0.13906
TCGA-EW-A1J5	5401db66-f612-4d21-bddc-b120599bb829	TCGA-EW-A1J5-01A-01-TSA.e6a343d8-808e-49ba-8ccd-a9237523f59b.svs	60f1da0ff22508a32d555d5b1416e98b	221225813	validated	1	0.0913606
TCGA-C8-A135	e452ae52-65f3-4b33-bc44-9be7d78468cc	TCGA-C8-A135-01A-01-TSA.c03f75de-8d25-4f74-8ca4-498db35d5df9.svs	77969b791b0af4da6113a72d8c3ad964	351560785	validated	1	-0.168748
TCGA-A8-A08I	5710cdae-7efa-441a-a71d-bf3d33e78a3b	TCGA-A8-A08I-01A-01-BS1.6a1dc7c0-efb4-45dd-b714-b4f97c92ac2f.svs	9f2f847429d31e7718525662dee6d6da	221143075	validated	1	0.0135155
TCGA-BH-A1F5	d116e6bc-7a3c-40a9-8b36-a9a3159806fb	TCGA-BH-A1F5-11A-02-TSB.b5490856-4068-44e1-9bbd-a2882eec1aa4.svs	9901cb2d2ec070193bfc428c96125d44	78055579	validated	2	0.322205
TCGA-BH-A0DQ	557ab6b3-5cfd-49cd-8d18-5cf81118b2c5	TCGA-BH-A0DQ-01A-01-TSA.24f28fdb-5247-4110-9356-579b900acecc.svs	b5ac0701584d07a34a174b519631e168	262262961	validated	1	0.340056
TCGA-AQ-A0Y5	d19cbf2b-1b0e-4ef8-8b12-0899f823048f	TCGA-AQ-A0Y5-01A-01-BSA.0402a8fd-a121-4a86-927e-073a2e4a7e7e.svs	796bb6d0effc4e1849ffa0d769cdc7b4	173477933	validated	1	-0.101552
TCGA-4H-AAAK	d2a7083e-d5d8-4c26-a250-5f245243659a	TCGA-4H-AAAK-01A-01-TS1.E2C90DAA-EEAF-4F0B-9495-B100AA4DC26C.svs	146ea03c72c0958c731e470188cb361c	265670343	validated	1	0.154434
TCGA-E2-A1IF	5769e4e2-e9ab-468b-a3b5-8233e7f9a82d	TCGA-E2-A1IF-11A-02-TSB.1f119fa2-30fc-4f12-b356-2bd0d1ef0692.svs	78eedc85428ec5cb47e74a0a521b9d0e	43643049	validated	2	-0.022558
TCGA-A8-A09C	5833c6d9-70f8-44e0-b908-5264f1b653a1	TCGA-A8-A09C-01A-01-BS1.22b0b4ca-9aa2-4ef8-a0b3-933476fbd987.svs	1c524a8e530190ae79a1fcd6d0308f7e	235683463	validated	1	-0.00973181
TCGA-E9-A244	57ff1584-5ffd-4e5f-87a8-f82dca089b30	TCGA-E9-A244-01A-01-TSA.9b78641c-e9bb-4c08-8f05-690a88efd758.svs	a60863f600269b77a460a43bf3b6f718	241761989	validated	1	-0.194316
TCGA-A7-A5ZX	58573b87-0588-4979-8a45-b5e0e571f340	TCGA-A7-A5ZX-11A-05-TS5.99452101-D729-4ABB-BB07-2B6B18D765DC.svs	1488aec8bcb51df1bb349fcef2f96e08	115402183	validated	5	-0.0220656
TCGA-BH-A0E2	58b8ea55-d4a9-4dd2-8a94-f175f27b757d	TCGA-BH-A0E2-01A-01-BSA.1c64f76e-23d3-4d31-a921-31e15cb98f50.svs	08fa0892125a7c63cb60dfb877d76179	792973941	validated	1	0.2714
TCGA-A2-A0YG	58c02475-883e-4d70-9a25-fbe992831cc6	TCGA-A2-A0YG-01A-02-TSB.8bd4f37a-7944-4379-910c-621a80229783.svs	599aecd29d8cc71b9c85a0738c131786	265722831	validated	2	-0.0392717
TCGA-D8-A1XS	58d0c0d4-3bcf-452b-99e5-afb389670145	TCGA-D8-A1XS-01A-01-TS1.0bbe79f5-903c-4ef1-a9fe-7479a1141316.svs	8c6d65ab0e8e39c0d1030618a895bb01	233997079	validated	1	0.25796
TCGA-AN-A0XR	5904373d-4f24-49d8-9e9a-8e282c0a218e	TCGA-AN-A0XR-01A-01-BS1.2dc66149-652b-4e91-9b44-f9d1447d61a2.svs	199ea53808176e3b351a65c53cc39b09	167722753	validated	1	0.18024
TCGA-BH-A18S	58f5c01f-2051-4f1d-b250-283f2d1f7747	TCGA-BH-A18S-11A-04-TSD.d5e1e4d2-e0e4-43e8-8a4c-e4a0721824af.svs	e3c8a24887fb1fb8f37af2202b2dfd54	108494663	validated	4	0.082692
TCGA-BH-A18U	594a1c59-e324-467d-b68b-3a1a5ea80530	TCGA-BH-A18U-11A-02-TSB.8810d21d-1f53-4ba1-9754-c76522f8d84a.svs	e565cba16920e2e7bf95de3748090b62	69008527	validated	2	-0.166153
TCGA-B6-A0IC	594dccf7-192f-4618-ab65-28470f395d17	TCGA-B6-A0IC-01A-01-BSA.d363b558-e649-4540-9975-f1d787172b04.svs	dff2f657b5139ed7e903de573be9292f	381902819	validated	1	0.109544
TCGA-BH-A0E9	d5474e86-afd3-4c9d-84ab-8de60eafff20	TCGA-BH-A0E9-01B-01-BSA.a92a2910-0c73-4abb-9c85-b1d1f7d19618.svs	0e2bd037de5af642266fb1508c2ff919	186975839	validated	1	0.173189
TCGA-E2-A3DX	c4ffcf0e-dcd4-49ae-b337-92e6dfca5b25	TCGA-E2-A3DX-01A-02-TSB.4BD3DC88-03E9-426A-A7D4-033DD742279C.svs	da959aa57e4b3c875ffd8183da2343ff	437542667	validated	2	0.331737
TCGA-AN-A0G0	d265c7df-fd46-4491-aa87-92282428a907	TCGA-AN-A0G0-01A-01-TS1.35437324-f765-4522-aea3-c564491b948f.svs	2dccecc1950600b2db858bdf20a2a508	620421961	validated	1	-0.20178
TCGA-BH-A1FE	c51cde14-8369-46aa-9544-1949d9e7562e	TCGA-BH-A1FE-01A-01-TSA.d6713956-a320-419d-9e3d-ff9a8951a2d0.svs	366b9356951acbc796e6946aa3591068	143144373	validated	1	-0.0185322
TCGA-LL-A6FR	5492fef9-c23d-4658-8124-0249daad7100	TCGA-LL-A6FR-01A-01-TS1.D3973C8B-51A5-4729-8257-4A4BEAAF8B85.svs	1f96e7bb5c4d6e30040ed439a3afef99	287110289	validated	1	-0.160883
TCGA-E2-A1IO	52748d63-0cb1-4a62-ac7a-eb20b5c7902a	TCGA-E2-A1IO-11A-01-TSA.4a868517-97a6-4943-ba18-2b1d19efa02a.svs	eba9dc9fc158fa10af50d8e4ba0d2c3a	40666781	validated	1	0.239279
TCGA-BH-A0DT	bf898550-b384-47dc-babe-0e38f0c131fa	TCGA-BH-A0DT-01A-02-TSB.059d6dec-9051-4d12-96cc-49bd63ae678e.svs	32325235f510050dc481a677bc4f4f10	219339997	validated	2	0.357757
TCGA-E9-A1NH	bf8cfc7c-ff5a-4ee4-8734-e47f79fabead	TCGA-E9-A1NH-11A-01-TSA.7ceace8e-b80c-4746-97c5-06706f5c94aa.svs	36e499778b350a27f7150e56fc573571	76094585	validated	1	0.0376856
TCGA-AN-A0AT	bfd3b4f2-94d8-49f6-99bd-7e8a15542700	TCGA-AN-A0AT-01A-01-BSA.a4fc206e-5f94-4eb5-b7ff-78f2013b2ed1.svs	2ddfe88359501d3248073d2a956895d2	209446387	validated	1	-0.462028
TCGA-BH-A1FM	bf9bebab-2b91-4334-9c6b-0344d38fd6c3	TCGA-BH-A1FM-11B-02-TSB.040c3253-dfe8-4f43-86b7-c855e8e95279.svs	4c4b6bf9a542085ffffe53cce04a68bc	59142449	validated	2	-0.130849
TCGA-BH-A204	c0236e8b-daa3-49df-a088-f0cc20a41f1a	TCGA-BH-A204-11A-05-TSE.0200bd2e-e94b-479e-910f-709a4e197250.svs	84cf59305f0dc88fe11c9a644637f24a	54719323	validated	5	-0.000607795
TCGA-A2-A04R	c035fd5c-98c2-487a-85a8-614db8c785f2	TCGA-A2-A04R-01A-04-BSD.8ce73dd5-7124-4ff1-8a07-12b5e8aad3a9.svs	ebc09ee486a6e00260191b89a0fc7f2b	224164926	validated	4	0.420496
TCGA-A8-A06N	5304d8c6-00e5-4f02-8343-8cd9e90af40e	TCGA-A8-A06N-01A-01-TS1.0e8d431f-4df4-4e2e-a8d2-3febb0f1beb9.svs	d91756d2f23a7b89e469b0a13efb5aaf	610778921	validated	1	0.00397573
TCGA-AR-A1AX	54347808-f320-49a9-a111-3a6885d2c33e	TCGA-AR-A1AX-01A-01-TSA.e03239a3-c62c-4c9d-bb14-df0d8e6cc2dd.svs	43f9094a961a97b3118a610250b35464	258746331	validated	1	-0.0494242
TCGA-BH-A0BW	55b7f597-0850-4831-8d12-fa217aa0f712	TCGA-BH-A0BW-01A-01-TSA.a2c48bd4-4c32-4694-97c8-c43679601ab0.svs	9e88e91365501c9d10371b884758c02e	769811761	validated	1	-0.34872
TCGA-A2-A3XV	c060bfbe-ff60-42f4-aa1d-79d3b551c67a	TCGA-A2-A3XV-01A-02-TSB.FF8434E6-B703-43FE-AC0A-AE53131F1EC6.svs	4e9e7fa26e96a5fe0a629778fe27a60b	127039285	validated	2	-0.25157
TCGA-BH-A28Q	c0901667-e08a-49c1-ab34-8bd37c8fe85f	TCGA-BH-A28Q-01A-01-TSA.c1c6f077-05eb-435f-a8ed-ebb79bcba2cf.svs	dffd2fe54189a53862a6792b80c63acf	254220951	validated	1	0.100959
TCGA-BH-A18K	c0c2b7f7-ac11-4875-a0cd-0a01c65526dd	TCGA-BH-A18K-11A-01-TSA.e41ad0fd-e94d-4aac-b152-848e2b36da82.svs	30844202c96a3cc3d5f13797b0ac8b4a	41427945	validated	1	0.126726
TCGA-A8-A08H	c0d9b261-6a15-4d43-91ad-95aed64c76d0	TCGA-A8-A08H-01A-01-BS1.ec8e361e-ad57-4505-8cee-f897eca575c5.svs	5f022796ff7c3c9a58ca9c324fbdfd21	353581903	validated	1	-0.382541
TCGA-E2-A10E	5169be7e-dfe0-4eae-a4bf-c8440336d75e	TCGA-E2-A10E-01A-01-BS1.17e4f40d-9b13-4a81-99f1-1dddbc4c313f.svs	b1233602f02f2f53df01a8fd358da6fe	343973429	validated	1	0.173432
TCGA-AR-A0U1	c143f1ce-358f-4da9-8d39-7dcc7728f242	TCGA-AR-A0U1-01A-01-TSA.917fb666-08ea-4618-b568-37dac7e9fd1f.svs	d2080e1595bd28418da1e4c49893dab8	168338317	validated	1	-0.191945
TCGA-E2-A14W	55e7bd3e-9c76-4901-936a-7c9da9df40d1	TCGA-E2-A14W-01A-01-TSA.292e68b2-d49a-46e0-aca5-a587709df55a.svs	7687577b4fbb15b90b0ec63dff5bff3d	172935589	validated	1	0.191229
TCGA-GM-A2DM	545b3a5f-f36d-497e-b6ee-a18aaa355c42	TCGA-GM-A2DM-01A-01-TSA.CE8A6B68-BA97-48F1-A44D-023730B752E7.svs	4c470131e4955e5104bee2457e482a79	166902165	validated	1	0.233479
TCGA-AC-A6NO	53025508-2c7e-4dbd-b855-d2c83c6d350b	TCGA-AC-A6NO-01A-01-TS1.EC103F22-AE26-43CA-983C-E7CD7AA9F633.svs	65df7047d12864ce570d72530d996f58	178328857	validated	1	0.167366
TCGA-E9-A1RI	530dfb7b-5577-4df6-9e5c-04489dceb0d6	TCGA-E9-A1RI-11A-02-TSB.119af739-bacb-4bff-b7f4-341a50850f16.svs	927ce304dc3512c817ac6b0c90da03ab	56269049	validated	2	0.162344
TCGA-A7-A13H	5615a6dd-17d0-4a99-a74d-850fb7f594e8	TCGA-A7-A13H-01A-01-BS1.FB43E6CF-E952-476B-9A90-A506F37829A9.svs	574c5abd8d073aca812048ee9d58e127	207228123	validated	1	0.205139
TCGA-A2-A0T5	c16071ce-608c-47af-b23e-0cd5ac3ba141	TCGA-A2-A0T5-01A-02-TSB.b6a2c4da-e252-4a6f-b22f-788dec8d6ede.svs	346e613fa37d4a8be2419035c9cea597	242798905	validated	2	0.317385
TCGA-A7-A4SC	5483d70a-dd02-44ae-ac53-7e88b2ab3022	TCGA-A7-A4SC-11A-03-TS3.A0F0DF70-73C8-446D-A44B-9286D6CF68C7.svs	db72d706c1f9183b1be92809865b74b2	80796195	validated	3	-0.0551975
TCGA-E2-A15J	51b1d61e-15c2-4619-826e-995b432edd1d	TCGA-E2-A15J-01A-01-TS1.31bb6cae-5ebb-4a35-b6e8-9467f34bc4a8.svs	f75fbd9e87167fbfa18205b9793143b0	139891331	validated	1	0.27577
TCGA-C8-A131	56215ddf-b120-4a3b-aa31-1a8e8fb206da	TCGA-C8-A131-01A-01-TSA.accbe649-9fc6-4f5b-b001-a27366ac9024.svs	b6525bbd62f9cde2a1f50d574acb0972	349230993	validated	1	-0.30484
TCGA-AC-A3YI	c171a931-9635-4168-8706-6a7244d2236b	TCGA-AC-A3YI-01A-02-TSB.F2AFA7A9-58C7-4932-BC30-6B0CA5964C11.svs	ffbca5470e28ddc763334e7aa0866347	264705797	validated	2	-0.0673733
TCGA-AO-A0JG	54b12d58-a210-4912-b0f4-cfec51b9f136	TCGA-AO-A0JG-01A-03-MSC.c7c6368f-a8f7-4039-a47a-926981f08d16.svs	adbb1541ac6c8ebcc9d4e395a7fd2dcb	373557393	validated	3	-0.151919
TCGA-AO-A0JI	56434814-cda8-4ee1-aafe-72d8c6729c97	TCGA-AO-A0JI-01A-02-BSB.bfccffbb-dc47-4103-beb9-7799d50af784.svs	afcf9635e0df53203aa9460a522fa2ac	350041791	validated	2	0.174908
TCGA-A2-A0YH	51f2e0a8-7a33-44ab-a697-009b6e6657e6	TCGA-A2-A0YH-01A-01-TSA.77998a85-49c4-4bdf-8635-ec9516aad084.svs	849534d53a12c86bea6abb37b1b3c50b	213610549	validated	1	0.199556
TCGA-D8-A1Y0	c18cb0c5-d71a-4ada-913e-4e64a5a27d2f	TCGA-D8-A1Y0-01A-01-TS1.c38fad63-fb38-482d-b9ad-62de484bfdac.svs	fa2aae0bbc555cc45c2b85f63654f492	193846545	validated	1	0.0504666
TCGA-B6-A0I6	c1d83f9c-2098-405c-8ac7-e88ff1b24401	TCGA-B6-A0I6-01A-01-TSA.a0ed7f9a-2661-481e-9e7a-b1864f6db4bd.svs	b60c496d8d42d73b0c8911fa3b315044	601441107	validated	1	-0.293291
TCGA-AO-A0JL	54decfcc-72e2-4ba7-9e7b-94078f90d885	TCGA-AO-A0JL-01A-01-TSA.b6151e7a-75be-425c-b9b0-d93111659ce9.svs	57ee846cd1a3638f0dcfe45cb6a9eebd	281388799	validated	1	-0.429798
TCGA-BH-A0HF	c1dca73c-9817-47da-82c4-83197a6f33bf	TCGA-BH-A0HF-01A-01-TSA.7ded795f-16d8-44ef-b26f-5f6fdd25fc1b.svs	2109137ac9ad38b430c54a38aa21f819	384518645	validated	1	0.272104
TCGA-E2-A574	c20d7345-64bf-47d8-b02f-ced32d5559bd	TCGA-E2-A574-01A-01-TSA.EE331433-5ED0-495C-8704-E7D8C73DA803.svs	694fb74fb1957b6eecdc235a7e87df8f	442768597	validated	1	-0.316844
TCGA-AR-A2LQ	db910ee5-2f9d-4e93-afd1-0529a9d7e088	TCGA-AR-A2LQ-01A-02-TSB.EF435791-DA76-4A80-8C17-A3349BF10722.svs	b5782492a657a142f68ab15aec3383a4	273662143	validated	2	-0.225681
TCGA-A2-A0EO	c233cfeb-e3b8-4907-9e9e-04fed31ae078	TCGA-A2-A0EO-01A-01-TSA.36f29540-ef11-4f71-bfa7-170e5f037a0a.svs	48a81e23ccd041bedac4773e43af3a3f	458968431	validated	1	0.417522
TCGA-AC-A2FM	e0b57f73-507a-4e8b-b33b-0037fa109643	TCGA-AC-A2FM-01A-01-TSA.EB1581FA-06F2-4DBC-B7EC-AD3D3448B3FD.svs	29e16854d36dbc63c64d1252e855b1d2	381406889	validated	1	0.361053
TCGA-A2-A0CX	c2b0c377-07f4-4a41-b01a-32212fba0bc2	TCGA-A2-A0CX-01A-02-TSB.eae9814e-e25c-4dfe-9564-e348c74699ba.svs	ce5acaf7f0c5e1f8ac838eef3691a3f3	557740763	validated	2	-0.263179
TCGA-BH-A0BZ	c2f0952f-7f61-4601-acb0-dd258dcc9b6b	TCGA-BH-A0BZ-11A-06-TSF.8926f914-ba66-41ff-b779-574f25cb99b4.svs	329f8146119e66b0a7249a6cb6a69014	129864105	validated	6	0.0180012
TCGA-A1-A0SE	c306b4bb-a653-441d-ac56-a9a7ad9a951c	TCGA-A1-A0SE-01A-01-TS1.9de25aa5-6128-49b4-990b-c6bf3830489d.svs	b1cb6fee5a1d969eb87b108324a1fce0	480070205	validated	1	0.446866
TCGA-AO-A0JC	c31e76a9-7210-44b4-8645-7b174efa3b67	TCGA-AO-A0JC-01A-01-TSA.261a41f2-e0b3-4c3b-bd16-ce6a61d1454c.svs	52eb67b02746cc2035dcdfad29267626	423817791	validated	1	-0.379753
TCGA-BH-A0W3	54f2de56-4133-42c0-bf0f-d6cdb6c50243	TCGA-BH-A0W3-01A-01-BS1.9f99ad93-48ed-4780-ac06-f70d8aefb2f5.svs	e0a5ed19882c10cf8dffdb4e80692a63	299810843	validated	1	0.253929
TCGA-BH-A42V	c32a9bd5-6b53-47bc-92ae-e524cab14048	TCGA-BH-A42V-01A-01-TS1.34D6AC99-06D3-4A17-8519-2D71185DF7A4.svs	69ca5006420a4168f7a8b2b38843d597	240623731	validated	1	0.157153
TCGA-BH-A18Q	568bcf87-9647-40f4-8a45-e14c5b47d08c	TCGA-BH-A18Q-11A-01-TSA.cf47b7ab-8a52-4867-ba62-0caea0107a9b.svs	7419343562ae397928c442a7d9deb798	69563187	validated	1	-0.296844
TCGA-AO-A0J8	c37fdd4f-0f46-4fae-b057-026aef732ff0	TCGA-AO-A0J8-01A-02-BSB.74af0d3a-ced8-495f-b765-bcaf313e3f08.svs	5c036649aaf0e639df3017440442dd12	431649589	validated	2	-0.0762546
TCGA-BH-A0C3	53c9ce20-f497-4194-bfac-7d6a14787277	TCGA-BH-A0C3-11A-01-BSA.d54abbb7-2d21-4524-8c29-119b0a3450db.svs	f1f1fec511f475e464e8668b1267e0d3	244246807	validated	1	0.155913
TCGA-A2-A0ST	c3c831ca-75b2-4186-8959-08cc4899e0a0	TCGA-A2-A0ST-01A-01-TSA.8e2979c6-24f8-4dcf-8439-1da07dbc6a9b.svs	3cda3ce048690162737c6f65aaf69085	331575403	validated	1	-0.361761
TCGA-B6-A0RL	c4478142-a88b-412b-a591-e216fd370870	TCGA-B6-A0RL-01A-01-BSA.448744f8-8c40-4d41-ad86-e59e8fd63b47.svs	df4b1430f914eaf514dfc8cf7e1e90b4	126418317	validated	1	0.0323029
TCGA-A8-A08B	c3ea7324-3d36-4d89-9939-2e0367ff6380	TCGA-A8-A08B-01A-01-MS1.6513191e-0189-4a23-9a56-5ac94a553b43.svs	2c2f12f3caee392af058b03ccda47a12	342858797	validated	1	0.119494
TCGA-A8-A08A	53d31cb5-5a3c-470b-814d-d67a79098388	TCGA-A8-A08A-01A-01-TS1.e7bdf564-67d2-46dc-bd6a-439cdc74e163.svs	7bab4ae5fadfb8acd79ba0654c41b3ad	321854059	validated	1	0.185321
TCGA-AC-A2BM	56cd3dd9-f3b5-4d0f-8f07-65de264c7dba	TCGA-AC-A2BM-01A-01-TS1.18504654-A48A-46AB-83E9-A8D7E23B6EF4.svs	9559b88069864610864984127b22b1a3	297748381	validated	1	-0.00711051
TCGA-A8-A06Z	55294893-c95f-4e72-9c90-c7772a0260f4	TCGA-A8-A06Z-01A-01-TS1.7bbdf988-c2f4-4c2a-975d-249efe34d802.svs	b7c6160f18477d97f502e6439f906db9	147708509	validated	1	0.138121
TCGA-A2-A0CL	c48fe206-e111-4511-8687-c3cc26b3f9ff	TCGA-A2-A0CL-01A-01-BS1.216b597c-9d7c-448f-984e-5659006a9c40.svs	4690824779fcffbcdee5a21a7f3f92e3	386146821	validated	1	-0.22877
TCGA-BH-A1FC	c484e779-f409-4ede-b33e-07bde37fd87a	TCGA-BH-A1FC-01A-01-TSA.7170e05f-33be-43ee-bb19-dfd819cc04fe.svs	f6c9057bfb02720764d5822c9a144992	279845157	validated	1	-0.348413
TCGA-AO-A12E	5256f6c6-5805-486d-9c10-a6d17fc49d0f	TCGA-AO-A12E-01A-01-TSA.5c7b82d0-dca5-4778-bc30-1201e08dd832.svs	f9e4dbdafd6181702824d17dc8989cfd	261158635	validated	1	0.421329
TCGA-AC-A23E	c59e3862-bffd-4caf-a8f8-081f47685276	TCGA-AC-A23E-01A-01-TSA.e43478f1-47e9-4b9c-8506-1978e481de57.svs	58965e3364fbf9e0d03798df0c5bc1f9	173217533	validated	1	0.217049
TCGA-AN-A041	6c711d2c-0fb3-4516-ba6d-9d010c386727	TCGA-AN-A041-01A-01-MS1.c9e28ba7-a26c-45bb-8835-3394f969fecb.svs	b0709286fabb5d91cdcbf145b83f5b0c	333350140	validated	1	0.242401
TCGA-C8-A12N	c54f7d2c-9b49-49e0-8d5a-b9eeac19a35e	TCGA-C8-A12N-01A-01-TS1.12467703-d419-4109-8a50-232366bf2c3b.svs	4b57420dfb3aa0875b8d6f0e35ba4424	300408719	validated	1	0.210728
TCGA-A8-A096	c5524b46-b6c5-4081-b572-165c94918062	TCGA-A8-A096-01A-01-BS1.fee8e940-d009-4580-b5dd-148a0218e31e.svs	d8edc885a97a58686a9b2c989560421c	267145067	validated	1	0.100623
TCGA-BH-A6R8	6df9e016-96b3-4002-9eb1-9830d3b7ae82	TCGA-BH-A6R8-01A-02-TSB.0C127098-1764-4555-9588-1D2DE72561A1.svs	87a7e06e0874a093f9aaf4578a88745d	200325753	validated	2	0.209396
TCGA-AO-A12A	70db13cc-1c9d-4b76-8efe-b5ac8f38d2ec	TCGA-AO-A12A-01A-02-BSB.8694e753-cc5f-47e2-9317-4d3355fc355b.svs	26f5aa33e78056304d564840c82cc64e	220364921	validated	2	0.34474
TCGA-AO-A1KQ	c55fb4df-def7-4a46-a863-6bc6b04895bf	TCGA-AO-A1KQ-01A-01-TSA.7154a02c-5a29-46ea-94d9-6453a6125e15.svs	246994560650c036c413f33ba4102442	290925997	validated	1	0.250638
TCGA-BH-A0DX	c5c4127d-d1c1-4aac-a684-2616eadb1425	TCGA-BH-A0DX-01A-01-TSA.326ef6ce-5ee6-4b23-ab87-199c55107405.svs	8afa60815b7b97b95bcf3a37d6a2dd78	402319485	validated	1	0.0911092
TCGA-A2-A1FW	75d4db4a-5b52-420e-8fe8-9bc93ab70f68	TCGA-A2-A1FW-01A-01-TSA.c333d30e-9e9e-4852-a901-f3bf6b52edc7.svs	1617afdf18a6d77b8c16a909a89f1a82	184752077	validated	1	-0.154926
TCGA-A2-A0YC	c53c8ae2-3521-4ba0-bb36-84e55d1242c6	TCGA-A2-A0YC-01A-01-TSA.dfb0f795-b54a-44fd-8ddd-105ac7c51d35.svs	4a3188f9fb3ebd43eed357d5b8158522	234758157	validated	1	0.387206
TCGA-E2-A14Y	d03943ae-ee4f-435d-bf5a-7d0217481ded	TCGA-E2-A14Y-11A-03-TS3.9d8fc477-7f68-40a3-8fde-0e6c3b44d3f6.svs	0452e6eb051af407b826931a79581c1a	58288587	validated	3	0.0195327
TCGA-C8-A12K	7467c0ed-2cbd-43d2-9610-f25269c94662	TCGA-C8-A12K-01A-02-BSB.465d1f41-48a6-407d-ae97-0a165d199b28.svs	ecbfea488dd87a3ad0da8b55f53ac129	269205875	validated	2	-0.386775
TCGA-GM-A2DK	f0bfa3d1-e376-41e3-a794-331d99d0d696	TCGA-GM-A2DK-01A-02-TSB.67FCA9F8-03FF-4737-8833-EAC61B44B8E5.svs	80c551706e9a436c0af235a0bb888656	165849897	validated	2	0.294948
TCGA-A8-A09V	e7ce72fc-84e6-49bd-b261-1f57bd0c49a7	TCGA-A8-A09V-01A-01-TS1.14e629f6-1c04-41cc-9143-ac7a14f40f87.svs	5ab62cfe873a7ebdf57a1e36c7c8cacc	198863233	validated	1	0.126265
TCGA-D8-A1JJ	ac0446b3-74a1-4be0-86ed-ef3d502d8c16	TCGA-D8-A1JJ-01A-03-TS3.c2c43436-663a-4b07-953c-24b3da2d27f0.svs	9dfc80f6b22c7a0152e36e80cb169fe8	154507693	validated	3	-0.194922
TCGA-A8-A09W	d913b878-453a-4feb-a211-df2e45d5a198	TCGA-A8-A09W-01A-01-BS1.35bdda00-d682-4d57-8ce9-d1e7234b0db8.svs	2ae533f45d85c864a39d361f91716549	329598949	validated	1	0.195148
TCGA-E9-A1R4	def43e47-7843-4f39-830d-043d8091abe9	TCGA-E9-A1R4-01A-02-TSB.ba1d4e07-3128-48a3-81c6-b3b3b4b961c3.svs	c0eba07bb772a20f2bc342487d8c9fb0	121059263	validated	2	0.010152
TCGA-E2-A15L	ed85d5db-6183-4bfc-9e0c-e5ae9134103b	TCGA-E2-A15L-11A-01-TSA.ceda7977-d676-40a2-8f5a-98aa2870d4fe.svs	54a91fe3e281da117f1d893da38baf5a	74726193	validated	1	0.10415
TCGA-D8-A1JH	d7d52c3b-11ed-4458-bd68-d00d98c82fac	TCGA-D8-A1JH-01A-01-TS1.8d0ed250-b310-4fa4-9ae2-23677c281393.svs	5969fcad7a6ff7c49d9a241a2eb15932	144819089	validated	1	0.306227
TCGA-BH-A8FY	ac6b8152-17ac-4a1e-a55d-a16be9216da4	TCGA-BH-A8FY-01A-01-TSA.D4E0E11F-B9FB-4E9D-9F4D-5773A3077F9B.svs	8f68037d08e4e46f80d14ef1d7cce0a0	261234603	validated	1	0.0956909
TCGA-E9-A22B	d5ab0a82-f773-4df7-ae46-a6e151d1c568	TCGA-E9-A22B-01A-01-TSA.c56b2348-5c2c-4212-98f9-fbdcc444963b.svs	576d9175d04df269a67a077f366ca2d5	254760083	validated	1	-0.0967595
TCGA-C8-A1HK	e7aa1c87-1bf2-4415-a4dc-b60279f7b35c	TCGA-C8-A1HK-01A-02-TSB.f5919eb9-e65f-4fbb-940a-f2c6af01c56f.svs	45be8e41355eddf076741cbd63d87301	405892713	validated	2	-0.2711
TCGA-LL-A5YL	d914ef3a-14a5-48de-af3c-26b30fec4d6e	TCGA-LL-A5YL-01A-01-TS1.FC54A71A-76C6-4C15-BBD2-5BDC859BA356.svs	b35e2573765c37f13b04541c258a8b1b	113701459	validated	1	-0.153696
TCGA-A2-A0D3	c65677c8-896b-45bc-80c0-2afb9725e9df	TCGA-A2-A0D3-01A-01-TSA.55add6f4-ecd3-4228-af07-045ef5a2cbf6.svs	3a5021686d358b8bcd2ee622a9b2425b	446597649	validated	1	0.148321
TCGA-AN-A0FW	79fe04f7-1fe8-4b32-bdd4-b299ed12f4d5	TCGA-AN-A0FW-01A-01-TSA.6cba8af3-6ac7-48b5-97f1-37dfb7deefc5.svs	2cac876227d52369b123259bcc0cfc6f	392469809	validated	1	0.0573821
TCGA-E2-A14R	7a748493-2920-4e7c-a832-9c2ddfe2bb50	TCGA-E2-A14R-01A-01-TSA.743927ec-2d43-4242-aa8b-c56a0fc83352.svs	53f5ebfda1857944576db84c279ac1ac	194650791	validated	1	-0.291098
TCGA-AN-A03Y	c648c5e6-aa02-4c46-9f08-f201e94d0a30	TCGA-AN-A03Y-01A-02-BS2.c10a444a-d23b-4334-9140-4c90d4e521b4.svs	4c2217b68a2351296e983ec87fe6e928	280431843	validated	2	-0.0257858
TCGA-AN-A0FS	7ab9af79-aab2-4f65-9297-fe6a62e1e2f1	TCGA-AN-A0FS-01A-01-TSA.ec030e02-fd7d-4683-803d-830ee80d8173.svs	3eab36931ed15016e25e3e40bf65ceb9	294451361	validated	1	0.0647651
TCGA-A8-A07W	7ccc5a5b-d3f1-46da-8540-d8fbb7c6c06e	TCGA-A8-A07W-01A-01-TSA.eae41004-b3f5-4528-9e95-cbda9ea764c1.svs	7ea438546a746b1678b75a71f49c5ec3	202677857	validated	1	0.140688
TCGA-D8-A1J9	ac98281d-c024-44e1-aed3-084ec2ab474d	TCGA-D8-A1J9-01A-01-TSA.a7772c0a-357e-4d4c-b74c-1c14d13ab744.svs	7a11c385ccbac534d530dc302ec3a13d	126532593	validated	1	-0.0273756
TCGA-A2-A1G4	ab91bc04-09d1-455a-958b-cb7fcdc17e02	TCGA-A2-A1G4-01A-01-TSA.5d86407e-c67e-421b-8d36-330113e2205a.svs	842a05a8d4d438a2300be04a8d1d503b	448329487	validated	1	0.260805
TCGA-E9-A1N9	c607f39b-563b-4155-aa0a-9478568b5417	TCGA-E9-A1N9-11A-04-TSD.62bc22a1-5bf2-4eef-ace3-27f19892814a.svs	ae3a970265cfa219447945ec90a5b223	36501211	validated	4	-0.270587
TCGA-BH-A0B0	d7b1aef5-9958-46a4-bece-e9b42d95d726	TCGA-BH-A0B0-01A-02-BSB.f982be37-f191-4a96-a1a4-3cfefdfc9a19.svs	d42b18c3c6528b47cea1c268af13cfad	736274613	validated	2	-0.0392091
TCGA-BH-A1EV	d058c274-3151-4ca6-9660-d4a5465f61ca	TCGA-BH-A1EV-11A-02-TSB.b52752d6-6898-476e-8727-5c05ef49ce28.svs	26df18e92d3033fd879535ea0dc33eb5	57375761	validated	2	-0.056768
TCGA-AR-A0TR	acbb02e6-5995-4f7a-b709-ed14c4a10a91	TCGA-AR-A0TR-01A-01-BSA.f1455ed0-393b-495c-9618-bbe3088baf4d.svs	4915dd67ffd8cb5898f74a7888e28ef8	251299173	validated	1	0.159739
TCGA-A8-A0A4	ad0b53f7-0871-46be-9b15-f7b761749905	TCGA-A8-A0A4-01A-01-BS1.b2f7bff9-16c8-4bf7-8228-fd2a98995fdf.svs	c652a67b7ed03cc43a8893ced85e1ba6	347478683	validated	1	0.203644
TCGA-BH-A0EE	ef15939a-0d82-4933-ad8e-a9f8c023dab2	TCGA-BH-A0EE-01A-01-TSA.73130d8d-377f-4924-b023-0908ec862747.svs	95d80df6bedb80b29e9dbf68d54b00f9	471558753	validated	1	-0.303526
TCGA-D8-A27H	e22a8337-2bbe-4382-89da-7119e6d8aac6	TCGA-D8-A27H-01A-01-TS1.4e0e757d-3ec9-4137-86f6-ac46e2f83bcb.svs	d4ae0fd27a432d8fd4e5bbcd898d5629	219148977	validated	1	-0.24395
TCGA-A2-A0YL	ad3e904b-1dc2-4fd3-94c6-7bc5735e9d1a	TCGA-A2-A0YL-01A-02-TSB.12b73a8a-ac2d-4cd5-b8c2-de8fd1357dea.svs	6e74e9109c51eb23d5071496e98ec125	145194659	validated	2	0.0638369
TCGA-BH-A1F0	adb59138-ba83-4fbf-8342-908c5c7ba21d	TCGA-BH-A1F0-11A-01-TSA.26170aad-854f-44b9-ab99-b18959464f79.svs	32b7264e5a2e75f48f10a8072904d7e5	77666619	validated	1	-0.37017
TCGA-BH-A1F6	add860d5-0826-41fd-8544-65fd00bcb1e8	TCGA-BH-A1F6-11B-07-TSG.e3faadcc-59ae-4ed9-9b4c-cd24dd8c93b5.svs	8fc6dd581b03b0d0281bcd9c6c2772a0	57838753	validated	7	-0.257408
TCGA-E9-A1NG	ae6dcaf0-0410-4983-b5dd-cf7f590cced4	TCGA-E9-A1NG-11A-04-TSD.fabf57f7-c8cf-4397-8303-ee8110b30ed8.svs	cdf5c5799ab495fc850878befc684ebe	147656377	validated	4	-0.131298
TCGA-AO-A129	afcfa5d3-6b65-4ca7-8feb-6bedd784b861	TCGA-AO-A129-01A-02-TSB.427ec681-3c44-4d87-bfe5-525df3ade7f2.svs	00092a32ba38745ed85a6aff33db8478	375019315	validated	2	-0.405025
TCGA-A7-A13G	af250a20-f72d-4171-ab99-667c562e2cf5	TCGA-A7-A13G-01A-01-TS1.a3f33960-ef9c-4b46-83d2-b08dc677f2bd.svs	8874006ae283e01acb48dd4966304989	373095829	validated	1	0.198706
TCGA-A2-A4RY	e9e357fd-0d47-42ff-853e-2a0c962004ca	TCGA-A2-A4RY-01A-03-TSC.AD01C137-2742-4508-A068-D87CAE17E1DA.svs	e0c91695c35f46bc406caf2bfdfe0b9e	259303387	validated	3	0.0719393
TCGA-E9-A1RE	d4ebd51f-78b7-4621-882d-53bd1a93f32a	TCGA-E9-A1RE-01A-01-TSA.a7672cd5-758c-4580-9390-26607eb98d7b.svs	a6d27c11bb67f1e2ec198da1f30073cb	134327907	validated	1	0.372742
TCGA-E2-A1LG	da8ab008-5d6a-4ee4-8ac2-d47fddc77bd1	TCGA-E2-A1LG-11A-04-TSD.4092d9f5-3951-4590-9def-81ba1380239f.svs	63fc255dc2f3c150aae0726a2caa2520	50144911	validated	4	-0.133122
TCGA-AC-A3QQ	b783d6be-e8f5-49c7-9c35-e729475573a9	TCGA-AC-A3QQ-01B-06-BS6.C20D50B8-6EC0-4BF4-BE23-D5664C18B702.svs	e3afec25d639d4cf617565baf7176849	36288024	validated	6	0.111793
TCGA-C8-A12X	7ec9d51f-ae82-4d2f-9776-bf467393cb45	TCGA-C8-A12X-01A-01-TSA.3436a21f-d32b-4645-b767-c6cd450893f0.svs	0ee5ab6d585142543f33bfa9ee3e81d9	249049031	validated	1	0.292332
TCGA-AC-A23G	7ef502c7-ec28-4502-9dcd-cd88dc494aba	TCGA-AC-A23G-01A-01-TS1.2DB1D885-063E-4BF1-ABA5-B738343A9F4A.svs	d74fe14147a80887b2303fffbcae480e	210716021	validated	1	0.214942
TCGA-AO-A1KT	7eec3a43-7a9a-44e1-aa36-f3e01fce54b8	TCGA-AO-A1KT-01A-01-TSA.896a18ea-090c-4adc-aa95-7614c17ff75d.svs	d1409025a07759622e0d3af6e10062b9	334059629	validated	1	-0.0605288
TCGA-E9-A1ND	ece788f4-d42d-431a-8513-78cc8900bde6	TCGA-E9-A1ND-11A-04-TSD.af074b3b-023f-4d75-9563-f8d931a7f658.svs	71dd9bdf3cdd0d4fea61ae6b4d985776	51160071	validated	4	-0.250494
TCGA-BH-A0HX	8091ac7f-a138-451b-af71-825c3643ba18	TCGA-BH-A0HX-01A-02-TSB.b80610f4-d074-4a7b-a5cc-e908ad2d9d6d.svs	351a23bbbd231363e6bf4685f9baea9d	423312607	validated	2	0.25642
TCGA-BH-A0BS	e5fe6dbd-c54d-46da-b893-51e85388c812	TCGA-BH-A0BS-01A-01-BSA.ebd4566c-a2cd-4f86-a5ed-baf53731ac5a.svs	65d69a0057e16ac84a68f3e902f2e0ec	268877815	validated	1	0.241953
TCGA-BH-A0C7	81768c3a-60d1-4c7d-9263-a83628e29e70	TCGA-BH-A0C7-01B-01-TSA.deec957f-1264-4169-945e-24d4bd1988cd.svs	a578861b477f035264d470b4fc2f9775	258181653	validated	1	0.273827
TCGA-E2-A156	8181e08e-bbb0-41e5-9a09-d7b0d13b1602	TCGA-E2-A156-01A-01-TSA.eb7847c8-dd23-48c3-886f-25d30b21aa27.svs	5c9b7f8bb018d4b14dc405057127ec40	396640409	validated	1	0.382563
TCGA-A8-A07I	8191fa1b-39a2-42fa-a059-b2cd04733190	TCGA-A8-A07I-01A-01-BSA.f3f1a0f0-5e66-4829-aa6d-c692c13a8bf8.svs	e8cbacf37973d6c90d0a9e40c3bd7e86	321025517	validated	1	0.0242324
TCGA-BH-A18R	847310c9-1770-4c92-8c7e-80688f7f369c	TCGA-BH-A18R-01A-01-TSA.d57b08ae-35a1-40ca-9a74-7ebac8c8cc53.svs	800f8e1aeb4a4f822c3b4092730b262e	267427687	validated	1	-0.316641
TCGA-A8-A090	b8c35108-a111-4704-b615-89f896370eb4	TCGA-A8-A090-01A-01-TS1.6fd65ca8-2e04-4f0b-902a-070cd65c2d93.svs	a2388b663731788d1ecc4b3f9440e09f	255579631	validated	1	0.271018
TCGA-BH-A0B7	b9c6e7e4-1688-4c54-ba31-6abd7a6e74f6	TCGA-BH-A0B7-11A-02-TSB.fb8e2a39-14df-4625-bd4a-43c099593109.svs	d5f83ced3d206c11cbffa8d5ab8a6dcb	36007359	validated	2	-0.304148
TCGA-AO-A0JE	ba26c8ab-f866-4c0c-b263-6641696ef870	TCGA-AO-A0JE-01A-01-TSA.2ade56dd-a085-472b-b92c-c7a63d7ce4ac.svs	2e9ea91cc625ae2ee38ef03c39ff121c	703425669	validated	1	-0.329322
TCGA-AO-A03V	ba605481-9fa9-4ef2-83c8-fb7c05fbff09	TCGA-AO-A03V-01A-01-TS1.9b67fe65-977d-4b18-bf14-79378230f289.svs	e1a9db4c0d675547430f08ce8efa93c0	100653105	validated	1	0.0880209
TCGA-E9-A1RB	d4c06d06-c421-47da-b9d5-ab301ced41e2	TCGA-E9-A1RB-01A-01-TSA.a64d4330-5a0f-4cbe-bd5b-e761af3234dd.svs	9529080b5e4368f6df355a2881bf67b5	173765615	validated	1	0.170685
TCGA-E2-A570	dadd0008-bfb0-4517-8cd3-7e2fe3e2fd89	TCGA-E2-A570-01A-01-TSA.3BF71DC2-AF5C-400D-BF49-A6A7483481BB.svs	88adf6eec08e3cf90f5a379c15cf92c5	601256879	validated	1	0.17564
TCGA-A8-A083	e7ca83bc-2d88-4e71-a3e7-3866385e491f	TCGA-A8-A083-01A-02-MS2.b47eda6e-54a6-4cfe-be0b-bbcb776be723.svs	0dba6aaa15c0f91ebfa386b16eefc55f	444121903	validated	2	0.157992
TCGA-A8-A07E	e54219fb-ee12-47b8-a10e-3a735a56f4f6	TCGA-A8-A07E-01A-01-TS1.6861c3fd-60df-457a-8d4f-28298d7d15c6.svs	69a578198e80d0d7d4305bb871c17578	230205027	validated	1	-0.0372968
TCGA-E2-A1B5	f020c992-58de-4acc-85d5-0196f592ece9	TCGA-E2-A1B5-11A-02-TS2.0e6a0f0c-7760-44c4-a558-a6905b5a9267.svs	70ab00ae90b32a86c414525387a27ada	33108959	validated	2	-0.247696
TCGA-E2-A1L8	e276d866-3e9d-45f5-8861-f00b0d375f4e	TCGA-E2-A1L8-01A-01-TSA.2b88c3e8-d202-4b83-8390-126f33606d7a.svs	ba67d77e47d458295bfe5bd6e19bdbe8	204335353	validated	1	-0.119578
TCGA-A2-A0EX	cb58d436-d4d7-4a05-a12f-5536b90c9efb	TCGA-A2-A0EX-01A-02-MSB.8a884510-c00e-442d-bf13-1eb36f4ee10b.svs	604146544bb16a3e4979fe5cf31186aa	271950909	validated	2	0.279673
TCGA-A2-A0SU	cb80ee9b-a009-46d2-b907-b978a8368960	TCGA-A2-A0SU-01A-01-TSA.1501d762-6b57-43d8-b8bb-fe7970b750dd.svs	657c7dfd355941f0bfcde996e6b2f29f	384819565	validated	1	0.100129
TCGA-EW-A1OV	cb83e019-f1cb-4fa9-a415-015db323ba43	TCGA-EW-A1OV-01A-01-TSA.9ccd6a13-34e4-4d98-9a18-3e7136ec0a13.svs	197007ec7150a2d67371fe60d71d0b6f	397912917	validated	1	-0.465384
TCGA-AC-A3OD	c7506dad-edb6-4ac2-90fc-a08ca5b8c513	TCGA-AC-A3OD-01B-06-BS6.DB7A09BB-5A66-45B0-A2CE-657BA8BC2E38.svs	58fea225264dfc721692045be916d4c8	151682480	validated	6	0.058205
TCGA-D8-A143	c82d104b-10cb-4de9-a190-4e1abe2839dc	TCGA-D8-A143-01A-01-BSA.0b346101-acfa-429f-a30d-3ed544719c7a.svs	5149f41bb9e2cece21f148a645198161	166798311	validated	1	-0.336955
TCGA-B6-A0WW	c826aee8-3e85-43d4-bf1c-bfc473a29e39	TCGA-B6-A0WW-01A-01-TS1.0b847cf2-8c5e-4f79-91c4-2781eaa137f9.svs	7918f38be0032b3279e261cf9a938666	117671631	validated	1	0.258661
TCGA-E2-A1LE	c85bf8a3-82eb-4c7e-ad94-1a08e5c5552e	TCGA-E2-A1LE-11A-01-TSA.BC61BB74-ECF6-4F6F-BE08-82A4DD5A1D03.svs	d2b26de4660c288e11a739204af696b3	50970503	validated	1	-0.36895
TCGA-E9-A1RF	c889068d-db1c-4a83-9316-f46a5095b28b	TCGA-E9-A1RF-11A-02-TSB.72654ff0-42fd-4f2e-ae3f-81bbae058511.svs	f0ad1dc0e6fdad712d1f866629390001	44308675	validated	2	-0.263986
TCGA-E2-A15I	c91ae28f-1ab0-49bd-ad6a-664f8307e128	TCGA-E2-A15I-11A-01-TS1.9dd74531-88fc-4b58-bc3a-f0a37a9d3fce.svs	d2cf73ee68ef0064db9b0e45a7bcdade	51698299	validated	1	-0.274829
TCGA-E2-A15C	c9067ce6-c382-497d-b718-32f354dacc10	TCGA-E2-A15C-01A-03-TSC.19c1b196-81cc-46f9-8e36-59e833b6e369.svs	0dc059b5f061c5872ab7b6f756f000f2	144336749	validated	3	0.390611
TCGA-A2-A0EQ	c91cfb60-f89d-4c63-8757-9bc367bad880	TCGA-A2-A0EQ-01A-01-TSA.c64d0ac8-9849-47c7-86e1-2e2037b02422.svs	79376a4cb5ff2e24f611a5343d0b0d89	434227985	validated	1	-0.37265
TCGA-A2-A1FV	c935479d-0baf-4f0d-bebb-6f765d36238e	TCGA-A2-A1FV-01A-01-TSA.1ef7e33c-4e9f-46fb-8600-e2028e666b58.svs	c55ea527a23ea50cc6d033c8b6e0bd69	236182545	validated	1	-0.21519
TCGA-BH-A0AV	c9245cfd-d30c-4cce-b750-072070084f0c	TCGA-BH-A0AV-01A-03-MSC.f769a3c4-ee58-45c2-931e-d94b31981169.svs	193b43aa06c13e826e9a038cfe52947f	396810279	validated	3	-0.325075
TCGA-E2-A15E	c94cfb8f-aa61-488b-9654-2b480ac11ea6	TCGA-E2-A15E-01A-01-TSA.2b86c3d9-2b3d-4d2b-9f8f-dfef08275677.svs	7286e33707e3a74cc9a2b42c85db8269	207208973	validated	1	0.279829
TCGA-BH-A0B3	c964dbe0-40d6-4844-bf8e-e78fb66a3699	TCGA-BH-A0B3-01A-01-BSA.6e9592e8-196a-40a2-bc46-55dee088bc76.svs	e0c8b7da854d4b9b3aaf4fe1ab4bdf97	554176121	validated	1	-0.287988
TCGA-A7-A4SA	c9c725eb-c15b-4679-9ea6-4e3c5f9e3ac4	TCGA-A7-A4SA-11A-04-BS4.122DB3B3-18EA-4229-9DF5-8DDDA811879A.svs	18634e7fcf99182f9369e6f279b7a99b	100203203	validated	4	0.253601
TCGA-B6-A0RE	c9ad1887-191a-43c7-84be-adf1d41bd00e	TCGA-B6-A0RE-01A-01-TS1.8df18495-1c1f-4114-a5ee-8dece9b410aa.svs	741bc8d7611c34dac9736e22826a327b	264515819	validated	1	-0.233879
TCGA-B6-A0RT	ca00471b-3513-404d-8420-43e7a2d7b22c	TCGA-B6-A0RT-01A-02-TSB.f71d0d64-f522-441c-8bb1-e67fa92653bf.svs	62a07f8e807af794a3157d2f32f89084	169805473	validated	2	-0.480114
TCGA-B6-A0IE	ca06f9d9-f193-4ec1-afa7-289265b6eb13	TCGA-B6-A0IE-01A-01-TSA.8a087aa5-e53d-41e2-8709-63c3d03ea7db.svs	37e920995e1d6c7e8c8d2f2e08baae11	397436259	validated	1	0.260964
TCGA-BH-A1ES	ca081cee-3665-43f5-8b0a-4d3c26f50eb9	TCGA-BH-A1ES-01A-01-TSA.94f9e0f1-711e-40aa-a249-119871c21dd2.svs	cf57a8ea21e56bff02a89c2af6d29d00	259805457	validated	1	0.199894
TCGA-AO-A1KO	cabc5aa4-9dc7-4406-89fc-2cbfa7d0eb66	TCGA-AO-A1KO-01A-03-TSC.4226d4b4-f783-41d6-ba0e-ee74719cb152.svs	80f0cc3d58f8a04038e913593c08fb76	173526801	validated	3	-0.115734
TCGA-A7-A4SD	cad05ca7-3b00-45ea-918a-28fa0ac85098	TCGA-A7-A4SD-11A-01-TS1.E7EA3BF0-2C9C-436F-A473-580F8BC84597.svs	26dd145959fea76861219a8c4501d9bd	52069845	validated	1	-0.238997
TCGA-BH-A0EA	cc040860-10f3-4e91-81e2-32c1d6a6a033	TCGA-BH-A0EA-01A-01-MSA.a0826f0d-986a-491b-8c6f-b34f8929f3ee.svs	53852ba8023b26e34a0afbac3d8e8bcc	499922963	validated	1	-0.172482
TCGA-A2-A0EN	cd915488-38ba-4f0b-bbaf-ecf081e61e44	TCGA-A2-A0EN-01A-01-TSA.d57caa16-813c-41c9-9b9a-3e906e576bb0.svs	4018a37ee76d370e47a684e165c0bbed	175789395	validated	1	0.0757526
TCGA-C8-A3M7	ce72a47e-2c2b-4768-90da-85a0fa10f08a	TCGA-C8-A3M7-01A-01-TS1.677A5F7E-ED18-477D-9CB7-315A4C0E2672.svs	4ebd2f6641fa8bc91e658f32a745e47f	186296455	validated	1	-0.383021
TCGA-E2-A1LI	ce94d0ef-fa7e-452e-93ed-22e37c2775ec	TCGA-E2-A1LI-01A-01-TS1.fbca9d73-aac9-43ba-82cc-7eb527c4904e.svs	9160ef9b8ba641b7a7822218d71f6500	274521021	validated	1	-0.430159
TCGA-BH-A18I	cbba775e-542d-4c76-9b87-0aaf871fc303	TCGA-BH-A18I-01A-01-TSA.ef056365-4256-4249-9632-5647ee23a6dc.svs	47678566facdb0c714429fbfa22fcacd	376123777	validated	1	0.0456776
TCGA-A2-A04T	cef7e32a-32c6-4934-98fb-c5887f4fc500	TCGA-A2-A04T-01A-02-BSB.3bc8f196-5f7b-4207-bf6d-6430bac94fe2.svs	a493bb352e645de70fc3dd429610d3e3	219764526	validated	2	-0.392918
TCGA-BH-A1FB	e4938d5a-9b92-4114-9f5d-15eee95c1230	TCGA-BH-A1FB-11A-02-TSB.aedd55fb-4696-4bda-8821-c772056751bc.svs	ec8efad4e93e7e439304bd44cc7b48dc	49447329	validated	2	0.153598
TCGA-AO-A03M	cf0922fb-94e8-4b02-8fc5-d51159fb6602	TCGA-AO-A03M-01B-01-BSA.027f29c9-e640-476a-8638-95613f1319a0.svs	74a6c93012a021bcf970d440adca895d	165151252	validated	1	0.199845
TCGA-EW-A1PA	cf541104-161b-4e2b-9f22-03748c765920	TCGA-EW-A1PA-01A-01-TSA.b6516a72-91fb-4dd8-8da0-2a9989a48e14.svs	d7a734bb8bbf3be347ed5c0e4f72fb36	127941969	validated	1	0.0962406
TCGA-A8-A081	e57aca71-78c4-4079-a232-8f7dd17b09fa	TCGA-A8-A081-01A-01-TS1.83c4b643-47aa-4bfb-b116-0fd0146e4fc5.svs	c88570eadcb460a5cc8c7552a19a20e9	317026457	validated	1	-0.234611
TCGA-AO-A03R	cf6c3fe6-5200-4943-8582-bd26ebc38c76	TCGA-AO-A03R-01A-02-BS2.70825602-abda-4ac3-b050-800743213b54.svs	394f570ae87df2cfa1e836205ceac750	57644840	validated	2	0.142202
TCGA-BH-A0DE	d5bc491c-1805-4a69-95cd-9d44e3823439	TCGA-BH-A0DE-01A-01-TSA.2a52bf9e-45aa-4e5b-8ee7-12476f5f9329.svs	8c3b238dd3662a7b6f5b7c6629419d3e	261286239	validated	1	0.0949729
TCGA-D8-A1XA	f83046ad-7a3e-4234-b17d-1a09105e9d8d	TCGA-D8-A1XA-01A-01-TS1.c45c6afa-5fa6-4605-acfb-decde138754f.svs	fdfcfe6e5704275e9e2fe3bb06bd6427	105638701	validated	1	0.229116
TCGA-EW-A6SB	e971c060-74cd-47fd-a2cc-8639f2b61220	TCGA-EW-A6SB-01A-01-TS1.A3AF72E9-5C7A-467B-A0BB-B02CEBDC5B76.svs	321d91b5c6431029734cefe4d1fdb74b	143708075	validated	1	-0.342335
TCGA-AR-A1AT	f00e6351-97d0-4800-a118-d2a7cd994a8c	TCGA-AR-A1AT-01A-01-TSA.ea146368-893f-4524-b72a-df5beb9a80da.svs	39e75fefc3660717e5d918b3318b8c32	251654645	validated	1	0.0254832
TCGA-BH-A0HB	d8a12f05-33dd-4c62-9699-73218940b95e	TCGA-BH-A0HB-01A-01-BSA.6c9bb2b3-eef6-4e6e-ae30-1381db532ac2.svs	1d1dd2bad43658faafb5eb31102af2bf	450932793	validated	1	0.279048
TCGA-A7-A4SF	e4bd5f15-7306-4155-a7df-b61b045aac9e	TCGA-A7-A4SF-01A-01-TSA.A9D65EF2-4CD0-41BC-98D0-FF6495369BF3.svs	94a3be28115f76b37335aab7ba2ea0f5	115476187	validated	1	-0.00187172
TCGA-A8-A08P	f13559fa-1a07-4c52-943d-6b55bf2c1300	TCGA-A8-A08P-01A-01-TS1.f72d0f1e-98aa-42b1-9c2c-6e3ed1be276e.svs	36e479a66488fd34c52bda38f01248fb	449634937	validated	1	-0.177927
TCGA-E9-A22D	d659317a-ad1f-4c00-97e9-aab7092717d4	TCGA-E9-A22D-01A-01-TSA.1d806ebb-4c31-45ae-898e-139903e04c43.svs	6edc5bf9f36e716bc1db8474e53a9458	243298523	validated	1	0.0300055
TCGA-B6-A0I9	ea0855bd-6ad0-4c51-8d5d-ae14e5d6ffdd	TCGA-B6-A0I9-01A-01-BSA.e73de4e1-e5cc-472e-8af8-93d5d32422f8.svs	8eeb049e7f15ce9ee30aa2e71928a177	153678809	validated	1	-0.129922
TCGA-E9-A1N4	db7a8e8d-8a84-454a-a770-2246c4e2e153	TCGA-E9-A1N4-11A-02-TSB.4ade0518-9888-4ee2-98ba-ccf8e57bd39d.svs	0627d41a764685b3ffb28de9a2f05db6	40120365	validated	2	-0.0456975
TCGA-GM-A4E0	d6587cd1-9d5a-4215-834a-c401b4bfaf0c	TCGA-GM-A4E0-01A-01-TS1.43B57619-CB29-46C6-BAEA-5064872B4EE7.svs	6589554e1a7ebdfafd62ae6d9b4aeac9	115274931	validated	1	-0.0886381
TCGA-OL-A66J	f45b57d1-45fd-40f9-9ad5-6481d1cea3fd	TCGA-OL-A66J-01A-01-TSA.E4BF378D-1355-4CA2-B0A5-B6C2290EBFCE.svs	ea072fc38d78aecf7d9fa88da536d181	168094491	validated	1	0.3023
TCGA-A8-A0A9	e4ae6de0-d9ed-4ad7-b15d-a4654a2ece15	TCGA-A8-A0A9-01A-01-BS1.eda51aaf-8be8-4dec-b584-1ae0ea5096e0.svs	6d966d5c96ef32fb6620044b90f578d3	369701059	validated	1	0.169187
TCGA-A8-A09X	e5b7701c-0ef9-41b5-b0f8-fe6d30b1683d	TCGA-A8-A09X-01A-01-BS1.6f6ae7cd-631e-4030-9183-725f5a48c942.svs	af8246590b1e78ff8a1ec2ab8fc12d62	625138071	validated	1	-0.167154
TCGA-A7-A0CH	d4737ff1-a1ea-49ac-8ffd-8c85f17e007a	TCGA-A7-A0CH-01A-01-BS1.73ec327b-b515-483f-a8e0-acf503dbb16a.svs	4ab962d474f2404b605b8b993dc20b60	273234151	validated	1	0.0462968
TCGA-A8-A09N	eadf2d19-8e97-467c-816e-d760c57985cd	TCGA-A8-A09N-01A-01-BS1.48ca5ab6-429b-420a-9a89-7605aee874ab.svs	7d4978f1560403d9bf4ef77acd56674f	153760881	validated	1	0.214333
TCGA-BH-AB28	ebed1abb-0e9c-45d0-a0bf-89f5a4f368a2	TCGA-BH-AB28-11A-03-TSC.1D865873-15C1-4FA4-BC39-877BB3D03B55.svs	4d503e88eb3f1c37fc0d8ad5f1f80321	59532977	validated	3	0.12496
TCGA-D8-A141	ef0eafcc-7822-41c0-b710-87dcf3f32a70	TCGA-D8-A141-01A-01-TS1.c28f136e-972a-4911-9330-26d122161009.svs	64b3bf74a0b4742d62272cb79efae992	443029959	validated	1	-0.11155
TCGA-E9-A24A	ef2451b3-06ae-487f-9a15-decc39f39f92	TCGA-E9-A24A-01A-01-TSA.5cb875e4-dfee-4764-a3f4-e79c343b7f29.svs	b07d5895ea44f7aabb9db2f42f5568e9	88143275	validated	1	0.0829938
TCGA-B6-A0IH	f1c3ff97-999e-4409-9957-aed6e44a816e	TCGA-B6-A0IH-01A-01-TSA.19eb9880-689b-4178-a7c7-157e4811951b.svs	cc547918f443d4cef7dc8a8026a9679e	380140969	validated	1	-0.268362
TCGA-A2-A0CW	ef4436b6-9aec-4c81-98b3-5beb6536217a	TCGA-A2-A0CW-01A-02-BSB.e5c24b99-3704-46cf-b097-a9834d81c169.svs	38cbb75df5690f8fdb69cae23b76b413	347614037	validated	2	0.144799
TCGA-E2-A1BC	e5da4dc5-1443-4f22-b64b-59b24c6444f4	TCGA-E2-A1BC-11A-01-TSA.7dab947d-2f27-413d-b739-1d1e41de45ab.svs	08bc58baf010112c645532263617be48	72312731	validated	1	-0.0305425
TCGA-BH-A0HN	e71172b6-3ab7-4270-a5b4-8d4b05e402af	TCGA-BH-A0HN-01A-01-BSA.48a0a442-ee9e-463a-baff-2848408cdeb0.svs	de2074dc670b2f77d973fa0e83fb8082	231968805	validated	1	-0.0914437
TCGA-OL-A5RW	e7789896-65ab-4a36-a981-0b8fb0132b5f	TCGA-OL-A5RW-01A-01-TS1.4A172D57-5F02-4680-8106-81459FC20B26.svs	2b3c05e41f7f082e9c1b7a69afcede1b	409742545	validated	1	-0.243277
TCGA-E2-A56Z	e9437e42-229b-4683-9f66-9b6f81c21010	TCGA-E2-A56Z-01A-01-TSA.279A5A74-8C88-4520-8117-70FDBB0951E5.svs	6028a7ca44d1d3fa3e53c2e5f484abd4	277109177	validated	1	-0.044731
TCGA-BH-A0BV	e88e5339-e104-4473-9677-ccc7327e4a75	TCGA-BH-A0BV-11A-03-TSC.645b9dfa-3a41-4452-942e-055522324438.svs	103009cb0fc609a8dc03173133bf2324	71138591	validated	3	0.356401
TCGA-AC-A2FO	e9dccd24-dd16-452d-9c89-c42fbf0eb2c8	TCGA-AC-A2FO-11A-01-TSA.321E6C39-7731-4486-944A-68EB3EF32F84.svs	32c71c6478a8d3f0a0e18ea5e8d6edf5	73919935	validated	1	0.134014
TCGA-AR-A1AN	ad0f1ce7-8578-416d-9a38-ac4e76de62dd	TCGA-AR-A1AN-01A-01-TS1.f27b0f08-345b-4950-9344-8f6c54ca576a.svs	8ccdcddee675ba5ee670de7a976cb9a5	399303003	validated	1	0.161036
TCGA-A1-A0SJ	aff3dd6e-b8a6-4b30-a1b8-e3bc437e7330	TCGA-A1-A0SJ-01A-01-TSA.c61cc926-b7df-4519-a049-1a65ec97a99c.svs	e74f3c9976dec281b79f49f33fa836e2	219418201	validated	1	0.396842
TCGA-AR-A0TS	efd581e8-ce95-4593-bc33-5f00b6957094	TCGA-AR-A0TS-01A-01-BSA.9076c507-2ebb-463c-a0c0-12ad08f5d5c5.svs	537f558343eaa2115f066c4ad5bfc451	357444623	validated	1	-0.404087
TCGA-AO-A03L	ad91e3a0-c0d6-4b9f-a2e4-e8d8fed6bd1c	TCGA-AO-A03L-01A-04-BS4.50d93e4e-db51-4d98-86f8-08228baeee4e.svs	2c4f6ca62e3daa65aee01e1f0f2f4ac0	254855738	validated	4	0.289859
TCGA-A2-A4S3	af99e4dc-0752-453f-b4b7-77b0640266a6	TCGA-A2-A4S3-01A-02-TSB.8DF9D6C3-017C-448F-A04B-68F2F69279B7.svs	06a2681b75b930b8a1d4623a26961b15	355989427	validated	2	0.0141102
TCGA-A8-A082	ad9ed74a-2725-49e6-bf7a-ef100e299989	TCGA-A8-A082-01A-01-TS1.3cad4a77-47a6-4658-becf-d8cffa161d3a.svs	01b89b9dc22f4f815b4585dd0c5f82d3	299062385	validated	1	0.320446
TCGA-E9-A54Y	ee13d02e-89ce-4506-bfbc-12bc28afec47	TCGA-E9-A54Y-01A-01-TSA.7EF6FC52-B788-4ACD-B92A-A59BE4F11BDD.svs	ee025cdaab71c763968ade792b955c8b	269345785	validated	1	-0.0158905
TCGA-BH-A0E1	adc0c591-b3da-403d-a122-b2b528632bb8	TCGA-BH-A0E1-01A-01-BSA.57534115-65b7-48cc-b124-13b8f3c15d48.svs	c3ab8d6d8e1030d36c46e577c8fef6be	512969779	validated	1	0.379351
TCGA-E2-A1LK	add981c8-db05-41d1-b6dd-081bab7f3ec5	TCGA-E2-A1LK-11A-01-TS1.A9F5C1EC-773C-46D5-9A7D-B8436106DEAA.svs	a5cca6f7ba3f6c241b8b2627412db041	92237097	validated	1	-0.263066
TCGA-AR-A0TY	f07b502d-d3a1-49a6-824b-eaecd4034e7b	TCGA-AR-A0TY-01A-01-MSA.94fa564d-0f66-4307-bfcc-41b0fe4886b9.svs	9b93075208159da997263f8134aa8e41	223337365	validated	1	-0.00415884
TCGA-BH-A0DK	ac1d0bf4-113a-4a43-8885-15f06a2cb55c	TCGA-BH-A0DK-11A-01-BSA.24ac9a7c-948b-46fc-a596-488f9a428073.svs	5e68adda27d769139d76240764bdaaf4	95825971	validated	1	0.256853
TCGA-EW-A6SA	ac2cb2c4-ee1b-486e-8437-9d9e933e9e03	TCGA-EW-A6SA-01A-02-TS2.F8EDBB12-CB23-4661-A860-0AFEA6760BEF.svs	6b0c6f73d4abdb08735af4bfc1b67e0f	307993169	validated	2	0.305442
TCGA-B6-A0IB	acbd8276-ad78-4278-8dcf-2657aa1345db	TCGA-B6-A0IB-01A-01-TSA.67edd3f0-b36e-427c-b8ec-4e527de67414.svs	d567a0c230a8b3a7034eaddacc258f03	153982733	validated	1	0.109187
TCGA-E9-A1R6	eecfb034-679e-4219-9b39-73cc0fb2a727	TCGA-E9-A1R6-01A-01-TSA.30cf6e30-ff99-4945-81aa-71aa59106098.svs	7238717f275e5a84aed6e4deb42a5101	230361493	validated	1	0.358333
TCGA-AO-A125	ac88dabc-ff07-45a9-ac1c-12670e2162e1	TCGA-AO-A125-01A-01-BS1.e881fb71-5e5e-40ec-8284-3ee696de7239.svs	09d3a9ed25454e98138f1face61e7ada	311670155	validated	1	0.222976
TCGA-E2-A159	f0c0281e-d474-453c-8f21-3a0ba68a90e0	TCGA-E2-A159-01A-01-TSA.257b9eec-d799-4545-bae4-b279258bba63.svs	01f6d8360e1bffa09d523e0af4a4c6d0	338803969	validated	1	-0.329866
TCGA-PE-A5DC	afd7e464-c43b-486d-9aab-7d17bc353f32	TCGA-PE-A5DC-01A-01-TS1.025C5684-F580-4622-877A-B7E9EC383E0F.svs	6435a75f4546cad40eeef88b84a77759	751296879	validated	1	0.190615
TCGA-BH-A0E6	acb25948-851a-4636-83aa-d01cd84c5201	TCGA-BH-A0E6-01A-01-TSA.54e2d7c5-0b53-4221-a8fe-af32465030ec.svs	b79a9915d9a778916bb0fb5914513058	446371399	validated	1	-0.299557
TCGA-BH-A0DL	aead0c3b-49f6-4892-819d-024b1a50f956	TCGA-BH-A0DL-01A-01-TSA.bbf68858-72c8-490a-89b1-6018c8aef709.svs	96ea3746b2951b7fef76acb616d593d3	360887351	validated	1	-0.198096
TCGA-E9-A2JT	e685ab55-e4cb-491c-bfc3-c634bc39d22c	TCGA-E9-A2JT-01A-02-TSB.7607FF14-463C-439C-AB91-0691679D0045.svs	26a8afcab3fc6bda121c3b9994bb8086	168370567	validated	2	-0.38082
TCGA-B6-A0X4	e7a09940-7a32-4e74-acfa-f86bf860f0f1	TCGA-B6-A0X4-01A-01-MS1.8d33e25d-b7e0-475f-b4c9-9e75e8ac2aa8.svs	e95ef0436aa2288ac48d992ccec0c1b8	283228371	validated	1	0.114112
TCGA-C8-A26W	f0fedcbc-9120-4494-bd1a-fd2773acc964	TCGA-C8-A26W-01A-01-TSA.5870b3d4-a81e-423e-bb93-5897ebc922a3.svs	1f937628416d60d0d4083b7b08ed088d	103345147	validated	1	0.0909749
TCGA-A1-A0SK	e8c3ca12-523f-48f5-8842-f4f0536fa964	TCGA-A1-A0SK-01A-01-TSA.0b2432b1-5781-4725-bb85-7547c7ae9f36.svs	1cb9a58e36fc090b2e0192b90caaf284	574055935	validated	1	-0.410017
TCGA-D8-A1JI	e8bfcf3c-9116-4efc-af21-948ee6c409ae	TCGA-D8-A1JI-01A-01-TS1.8f40c380-6de5-4352-9dc5-62a75d9ca763.svs	18176448d7a11309da62234311956e3c	238173291	validated	1	0.187952
TCGA-BH-A0DI	e93ecc20-8329-45f0-a01e-fa1f91e118e5	TCGA-BH-A0DI-01A-02-BSB.7e8228a1-5a72-413f-96aa-ca7dc090bbca.svs	d29895ea60b963b85333f27196c5fab7	497894375	validated	2	-0.249894
TCGA-AN-A0AS	e8f2ce68-6b4e-4306-8940-44690defbf5a	TCGA-AN-A0AS-01A-01-TSA.b7c27ab8-435a-4e9d-bf0a-899d7616b660.svs	141424466b088b75bcb6a8e718660422	203252267	validated	1	0.0708455
TCGA-BH-A1ET	e96424fc-0a6f-4aeb-8358-a3b20ed5f131	TCGA-BH-A1ET-01A-01-TSA.a4706ce4-60f8-4373-b77c-0d3ff31d8324.svs	ded77a6fe10c219aefad95f7d38c45cb	116748671	validated	1	0.158652
TCGA-C8-A133	ea02e2f8-60d5-45d3-a63c-bf3f1afedf48	TCGA-C8-A133-01A-03-TSC.ec2ffe8b-a27e-4f73-bff5-af3cb1020b32.svs	25cd926afff7ca58a249444a25fe35cc	246856601	validated	3	0.19385
TCGA-A2-A4S1	f1e08929-975d-40fb-b94f-9e9167ff3c2b	TCGA-A2-A4S1-01A-02-TSB.98FEC101-A8CD-407A-9AE0-5ABDD8CB8DCC.svs	1f7bed630ac49c154898be0e386c7a4b	327120635	validated	2	-0.466257
TCGA-EW-A1IZ	b052b2c3-fa18-4706-92e3-8137af39226c	TCGA-EW-A1IZ-01A-01-TSA.a52af132-ed54-40a0-931b-913928cf057f.svs	703324db1bcb7d3fb4598dfbd7db4c56	156305739	validated	1	-0.23072
TCGA-E2-A158	b0b7de0c-f12e-448a-aa27-7c9377058d93	TCGA-E2-A158-11A-02-TS2.97f08d10-8897-4a8b-8c35-7eaaaf0a3049.svs	816000a97139c7660a7714026bb7efc1	94062765	validated	2	-0.346818
TCGA-E2-A10B	b0ec55e2-0486-43bf-83d1-3a7ed0eb86a4	TCGA-E2-A10B-01A-01-TS1.3bfc66da-c6c4-4246-8794-4b477deba098.svs	805cd8f68e1048f59197227d4428ced8	543251233	validated	1	0.0504307
TCGA-A2-A4RX	f286aca7-e675-4fd6-b152-8d3cf0d2b103	TCGA-A2-A4RX-01A-01-TSA.7303EA28-797E-4688-9881-417E0D773418.svs	2201d978b2b26807629e6667a436747b	196863455	validated	1	-0.25735
TCGA-GI-A2C9	b0e323d8-574a-4d4a-bae5-0f9baf3904ff	TCGA-GI-A2C9-11A-02-TS2.F09BC59B-29CC-45B9-80C2-20A2BF10C619.svs	20ff8464a5abdd394d96a918edbfc5e3	47228983	validated	2	-0.314521
TCGA-OL-A97C	f2f0ed10-030f-4f1c-96a3-98ff738ff65d	TCGA-OL-A97C-01A-03-TSC.4E4F341F-99D6-4033-BA91-48954441006C.svs	08d45f15c0d7f694a64ceae8cddf81cd	165025059	validated	3	-0.0569342
TCGA-E2-A1LB	f2cdb05f-78d8-449d-bffd-0bd128f4188b	TCGA-E2-A1LB-11A-01-TSA.099aaa2f-dc57-4d07-b4ac-c53fdf724aa1.svs	ace7de6cfd6612fd0cb7da3e769816b0	68033821	validated	1	-0.184847
TCGA-A2-A3XU	f3097a35-3f0c-4374-ad99-6f442368fc50	TCGA-A2-A3XU-01A-01-TSA.9E569A13-1F17-44E2-9D19-31D8FB19ED4A.svs	fc82e230128b14404166d21f7c5d14c4	282967813	validated	1	-0.277006
TCGA-A2-A0T1	f2f63959-ff1b-4bec-88f8-fbe591c1176c	TCGA-A2-A0T1-01A-02-BSB.3bba2447-a52a-4ed3-88b5-c91124ecbcac.svs	e283c124fbd483b72588d2980b81212c	227390391	validated	2	-0.279319
TCGA-A2-A04P	f35cf94d-f9b7-43e5-afe8-a26236000bb9	TCGA-A2-A04P-01A-03-TSC.a3d91959-eb6a-4ddd-ac83-c1e0217577cf.svs	250c223b14695ce326b83390c82ff0ae	302771280	validated	3	-0.38896
TCGA-GI-A2C8	b1a8d6af-daed-4fc0-9b44-a047dc047eeb	TCGA-GI-A2C8-01A-01-TSA.3b6ee8f0-86dc-47bc-b5ab-fa0b1c6e8a59.svs	103c62fa20a828fc82cc5d36493bbd97	165063671	validated	1	-0.140805
TCGA-BH-A0B2	f3f73b3c-2836-4d53-8f88-4f5be896e551	TCGA-BH-A0B2-01A-01-BSA.643fd386-3bcb-4ee1-a030-1e34eeefeb04.svs	1b89d82e9ffcc3902b5e61deb0b3ae62	569560413	validated	1	-0.25964
TCGA-AN-A04A	b2670a30-47ca-47a2-9e5a-b1bb788d3bdb	TCGA-AN-A04A-01A-01-BS1.647f0482-49a8-4794-b9c4-5941b14fd1af.svs	1f7cb690a95df4c12d3ec38a34aa9a30	217352780	validated	1	0.281287
TCGA-LL-A8F5	b2420021-3b91-4bad-bc6f-9be985e9fc13	TCGA-LL-A8F5-01A-01-TS1.B5357CA4-8C24-4F27-9054-06B801C3D8DF.svs	b3ce79fe0cd01a6094ea788588df5593	125835745	validated	1	-0.361768
TCGA-AR-A1AK	f3b2b617-987c-4eaf-9db2-1b7a96147e31	TCGA-AR-A1AK-01A-02-TSB.4cd7ad23-1a24-4289-a684-27e2b5e5e8df.svs	305dbb15f5b18bdf2921e903b620c223	319284071	validated	2	0.264594
TCGA-AR-A5QP	f3c65b40-bb9c-4a8b-91a3-be592a45897d	TCGA-AR-A5QP-01A-01-TSA.B74EA482-2FD1-43A7-9CF0-CE1462E73E84.svs	5fe718c56722d77a71912f9efe1a415b	229553047	validated	1	0.0301882
TCGA-AC-A62V	f463aa3c-297d-42a4-9d9d-867e4f527dd7	TCGA-AC-A62V-01A-01-TS1.EFC7587C-F57C-49BB-8ED1-A14479466266.svs	742a7f456cd64d5c3a4bdba8e60d3b6c	249204100	validated	1	0.136256
TCGA-C8-A12O	b2b9d4bd-676c-47b6-bdf5-50337e010db9	TCGA-C8-A12O-01A-01-TSA.ba52cd91-3f6c-4507-a6b2-baad00effb08.svs	79f464939176aa50c7d1eb23e8027bc2	297763843	validated	1	0.354507
TCGA-A8-A0AD	b2bd7a1f-a9ba-403b-b0c7-846f8a99150d	TCGA-A8-A0AD-01A-01-TS1.4f7d3b85-05f4-44d2-8176-3ee94105f10f.svs	25dbeaaa4554805e81eff2c4df782f65	292700011	validated	1	0.27054
TCGA-S3-AA15	b3515f78-9ca4-4d0c-be46-d08b6eea9214	TCGA-S3-AA15-01A-01-TS1.395D6B62-E484-472A-9283-DA4CD6CB4E79.svs	bb2a156477c1cf9ed103e9ddf452f145	310795677	validated	1	-0.454554
TCGA-BH-A0BO	b3361781-8bae-4dfa-b433-beb5dc7151bc	TCGA-BH-A0BO-01A-01-BSA.fb0f8c89-81d2-4f60-af1b-44a84aae1d3a.svs	51477d49735458d00b7c57e0d618a081	411270259	validated	1	0.279722
TCGA-E9-A6HE	b3cae8de-1bba-407c-9334-c035ddd12bd2	TCGA-E9-A6HE-01A-01-TSA.0EC4715E-A5F7-48BF-B95E-8532C3F101D6.svs	00ab9360805020bb2693f11be389717d	465832725	validated	1	0.0638716
TCGA-PE-A5DE	f53f6d03-2e4f-4561-805b-e8f5aef53803	TCGA-PE-A5DE-01A-01-TS1.D7DDDA9C-3BC4-4311-AB13-C6E7F51EC8E9.svs	5367e3bacac48a765c86c61ec35e7a5a	297168257	validated	1	0.00326469
TCGA-A8-A09R	f5b96926-3a14-462c-969c-7a5c2077afba	TCGA-A8-A09R-01A-01-TS1.76685425-6076-43bb-84d6-7b36393af99f.svs	9c73375a0929c8d73c3d114c7f354bd9	581980981	validated	1	-0.0442968
TCGA-A7-A5ZV	b41491d7-b3ba-4b3d-8740-44aa9384bb66	TCGA-A7-A5ZV-01A-01-TS1.7D506802-D2B5-4BFB-AB73-B62C87558D9B.svs	169621090812ee851fe796ee9815c957	310042917	validated	1	-0.252176
TCGA-AO-A0J6	b455fc02-0f59-40a7-8b39-46ee021dad4f	TCGA-AO-A0J6-01A-01-BSA.094c1ad0-5cd5-4b13-af5e-9c7d3688aa23.svs	f969fe54b8b61f009b2a94e466162157	755276089	validated	1	-0.270871
TCGA-C8-A12Y	f5c54700-cb25-4cb3-aea5-59a1625b694f	TCGA-C8-A12Y-01A-01-TSA.12966473-7301-460a-b03b-02453e5804ac.svs	aae414bf6fa866f2ad7f1ea432835c2d	138485833	validated	1	0.377916
TCGA-OL-A5RV	b4a40f13-50f9-4d74-8d78-fcab061817ae	TCGA-OL-A5RV-01A-01-TSA.001D9539-9344-444C-BD29-85B5B0224201.svs	dba08b904f189e81229716f3940e4f9e	102454305	validated	1	0.441709
TCGA-D8-A1JE	f63aeceb-4473-4b26-b2a7-b328e2c9600a	TCGA-D8-A1JE-01A-01-TSA.97962bb4-8aea-4093-aeba-76fef07d5eb9.svs	597c8aa5046dd2abf8a4e81125e2396b	249893749	validated	1	0.10619
TCGA-GM-A5PV	b4a78f57-5295-43ae-b5a7-0181dd671968	TCGA-GM-A5PV-01A-01-TS1.108695F7-6C19-41C9-9A63-ABD78088F235.svs	66e29871ad649c74ed6dc39ff533a879	199995709	validated	1	0.275244
TCGA-AN-A0XO	f630a973-0f94-415f-af54-729b20b431cf	TCGA-AN-A0XO-01A-01-TS1.6e8b38be-08e3-4ed7-b742-144ad89f83ed.svs	20b040e53610d28a14e4d7caca7c6b1a	163411155	validated	1	0.305843
TCGA-C8-A1HL	f607d3b6-bb4b-4bf4-bc00-f879bf241ca3	TCGA-C8-A1HL-01A-01-TSA.81110654-fbdb-4b73-8393-1e738b63160b.svs	fad31963a8b05cdbd887a211833589b9	137626991	validated	1	0.0409097
TCGA-AO-A0J2	b4ec18b4-719d-444b-885e-67c2cb8efff7	TCGA-AO-A0J2-01A-01-TSA.4ba30dc7-d042-4730-b197-95684549adba.svs	b7ecff971516dfe33ec6cade862fe8c4	450349591	validated	1	-0.200187
TCGA-D8-A1JL	b4cf8323-9497-4ee0-81bd-5059b557a524	TCGA-D8-A1JL-01A-01-TS1.9f253479-0b59-42c5-a7d9-00724cd03439.svs	61d9a3acca8b63807bd864ababf90002	281500707	validated	1	-0.353175
TCGA-EW-A1IX	b4ec8208-d552-459d-b206-87bc324af77d	TCGA-EW-A1IX-01A-01-TSA.14c3dbaf-c377-426c-96a7-9c087b2f577a.svs	92d835df56be11a65852f23f2c4d20b9	175381757	validated	1	0.363858
TCGA-OL-A5DA	f6dec9d0-e062-4cb2-8c5a-626c27f421ed	TCGA-OL-A5DA-01A-01-TSA.CA041E3A-7E06-4872-B706-C7471CFFDA55.svs	e388ad4643ea6a8418699629759795e4	161561179	validated	1	0.127493
TCGA-D8-A1X8	f6b2c1d2-3b59-4290-b4ca-b455066ae42a	TCGA-D8-A1X8-01A-01-TS1.782592a4-a9aa-4f61-b544-68c54aa78a7f.svs	5db87de4adbf03cdd628f653b155cbbd	235694689	validated	1	0.318524
TCGA-AR-A2LO	f74586de-5273-4573-acda-643d9a422c12	TCGA-AR-A2LO-01A-03-TSC.62917FFC-65A4-46A2-AED6-1E9B368023E2.svs	a0c69e1a1646799d02b3704a0b7abc56	89213887	validated	3	0.0702529
TCGA-D8-A1XM	f6f08b78-2922-4821-8829-f7033ac10a45	TCGA-D8-A1XM-01A-02-TS2.3863ab4d-f89c-4a1c-8965-ff12b9c8dc4b.svs	df9def0d4d6ef97719c37cf3ee0b2d3d	139813449	validated	2	0.127002
TCGA-AC-A3YJ	f6b551f5-e399-47a9-8885-2eaa6b06577a	TCGA-AC-A3YJ-01A-01-TSA.BBE147CC-755E-4AB3-99FF-2B5D846A7A92.svs	e1680781b0b92245f617860e2ac7e384	490197857	validated	1	-0.0491372
TCGA-BH-A0EB	b5a51777-e0b0-43cc-832c-6e5889a0b948	TCGA-BH-A0EB-01A-01-BSA.f2664782-5c6a-4693-8f9c-aa963b38e605.svs	3f93762aa6243ba5116ed95f4296e21a	833421391	validated	1	0.0711576
TCGA-B6-A401	b59c36af-2e17-4bac-91b0-570ac6eea2b0	TCGA-B6-A401-01A-01-TS1.C196D55B-479E-4F08-A6BB-C5F8FDA2113E.svs	fd3af970b8bfd880b05846a972137fba	135440257	validated	1	0.213001
TCGA-A1-A0SH	f759efbb-f880-4523-8d17-75ca7e1857d2	TCGA-A1-A0SH-01A-01-BSA.bc5df1ce-0c3b-45f6-bbbd-83a24316abd7.svs	b1bf336baec7b0c6ff49aa14992a9844	471949489	validated	1	0.0328972
TCGA-AR-A0TP	b5565f07-c27f-40a9-823f-113622a78cb1	TCGA-AR-A0TP-01A-01-TSA.300fb1d5-301a-4a10-b9f6-615bac812e93.svs	c6caa6c335b92fb562ee1dce15e96d94	389351129	validated	1	-0.252963
TCGA-AO-A126	b6371944-5ebe-45bd-9b10-0f19856f3dc5	TCGA-AO-A126-01A-01-BSA.d9c05421-91fc-4fdd-988d-2b404fa24095.svs	94037c12a7defdab149a59f5bb9bb2c5	169375237	validated	1	-0.187367
TCGA-EW-A3U0	b6381ec8-817f-4489-b233-9ce30935b0b8	TCGA-EW-A3U0-01A-01-TSA.28E10343-61CE-416D-92FF-9763AE47C3F2.svs	ee62671819ef9b9af6fdb916e45b1f58	115882077	validated	1	-0.378973
TCGA-GM-A2D9	f7be0eee-6e11-407a-b565-19b759240244	TCGA-GM-A2D9-11A-01-TS1.79145174-9304-4CDA-8900-9A6A3ACC2B4B.svs	37440e8ec26514688071650ff2347635	47238805	validated	1	-0.0693556
TCGA-A7-A26I	f7bc8622-c6f5-4020-a4bc-5778bd1a1cbb	TCGA-A7-A26I-01A-01-TSA.2fd782cc-a69a-4c7d-92a3-50f0c6351968.svs	8b8aa21c837b6e913753064c1bda494c	254798801	validated	1	-0.369187
TCGA-B6-A0IN	b672c334-2fd1-4345-a3dc-800bb7769fec	TCGA-B6-A0IN-01A-01-TSA.42771812-95a0-4850-b413-2b6b2b29df69.svs	60f95c99966da23b9e75944c4f120f30	278755763	validated	1	-0.209459
TCGA-E2-A14S	f8083848-0638-4d80-922f-ec056484be1f	TCGA-E2-A14S-01A-01-TSA.34b0dc8d-f4f4-4f51-ad17-794e6a10fedc.svs	943b88b9c83ea0b826204a10f7c72156	203574747	validated	1	0.0765259
TCGA-AN-A0XL	f81444a3-24c1-43d0-a80c-c12136a3b245	TCGA-AN-A0XL-01A-01-BS1.c465e036-af63-4ffe-b0d7-fcd07a6251be.svs	6d7207efce97213988e676c8239d2e0f	135974731	validated	1	0.226656
TCGA-BH-A0DS	f8f16824-4f10-4b71-a8fc-0a2c3176c16a	TCGA-BH-A0DS-01A-01-TSA.2395f79e-a59e-4a9a-9814-4ed846745510.svs	3293adbd31c707500e04b15694c81223	153415809	validated	1	0.0221544
TCGA-BH-A8G0	b70d8852-b93c-489e-8f8e-0feaa0d273ad	TCGA-BH-A8G0-01A-01-TSA.27CBC599-7861-4307-BEAB-E0FBF50C96F7.svs	fedada44fe108062134d8af4f6a0f0a2	223779227	validated	1	0.0742819
TCGA-D8-A1JU	f8ffe7d3-199c-40d7-907d-cacd32a205b6	TCGA-D8-A1JU-01A-01-TS1.0bc60489-a3e6-42b4-8488-4958451696f8.svs	35d89d6548455b511c433718f3fc3e09	206388015	validated	1	-0.201166
TCGA-D8-A1XV	f8c2a7ec-6b71-4311-b4f3-e4372cb38328	TCGA-D8-A1XV-01A-01-TS1.21f6af08-36d4-41a1-8ad1-1175d352a26d.svs	8cc216b29bd3d6d29ad4faaec4db3b24	206400231	validated	1	0.0145355
TCGA-Z7-A8R5	f950f754-0780-47e0-9c3c-6adebbf1ccfa	TCGA-Z7-A8R5-01A-04-TSD.501DD6C7-E797-4D69-B315-FBFFEC297120.svs	fc462009f6566905a2ef7a65356255c9	272627175	validated	4	-0.193181
TCGA-BH-A0DH	f9adf3f4-74d9-4022-b1a2-a6242452c814	TCGA-BH-A0DH-01A-01-TSA.65c5c88c-2eab-4c9d-adfa-4de61c284c55.svs	8135d4c8a6c726801cb365db679fe392	437605809	validated	1	0.424702
TCGA-A8-A07L	f913b9a2-46e0-4177-9c4a-8773660d900d	TCGA-A8-A07L-01A-01-BS1.d3dbb2ea-0d8a-4fe3-8a68-77c86ce5dd6b.svs	baf9eb9c28d141885ad151ec0f49b7b4	348051083	validated	1	0.199942
TCGA-A8-A07Z	b7e6aa78-5272-44a9-aa40-013ea4b7a1d6	TCGA-A8-A07Z-01A-01-BS1.9ea011c8-570d-479f-9023-54ddc5fe1e04.svs	1fb741cba28e0a8f1b3535e2e915882c	179555529	validated	1	0.423324
TCGA-E2-A1L9	f9b55c69-cb7a-4273-823b-ea1f407bd2e9	TCGA-E2-A1L9-01A-01-TS1.2d977c38-3f65-4898-b817-e30c041167bf.svs	41ccb57e8e615d273fb48a96bfd2f206	292618271	validated	1	-0.0807867
TCGA-BH-A0E0	b7c25f35-e5be-43f5-8f48-d99b86aa28f6	TCGA-BH-A0E0-01A-01-BSA.b224536e-7d49-421d-a3bb-815fc01556a9.svs	cb8cd41a1426a00dac648c6fb791902e	242141161	validated	1	-0.216252
TCGA-GM-A2DF	fa4b874e-01b5-49a4-8b90-ab377b0cea15	TCGA-GM-A2DF-01A-01-TSA.92173C4D-78C6-4213-BE01-673760EF899C.svs	a0e695bf6a57e4448410ba3f53c99b42	148815511	validated	1	-0.388821
TCGA-A2-A04N	b7e68bb6-cd5e-4e5a-a96e-86bce27e34e9	TCGA-A2-A04N-01A-01-MSA.8c234a82-e8e8-41dd-8019-58bd895f50e8.svs	cdbb62fb8113648b55d809824159ee9a	288201762	validated	1	0.332732
TCGA-A2-A4S0	f9d8f940-e0d7-44f2-ad6f-fa74e3f42277	TCGA-A2-A4S0-01A-02-TSB.F1106319-81B9-4561-B6E3-D50282A0E42A.svs	93ae1762c21463b2c73422cdf1cfa97f	185077847	validated	2	0.125135
TCGA-BH-A0GZ	fa386b76-b962-45e1-8966-e749c0b60f6f	TCGA-BH-A0GZ-01A-01-TSA.0f63b7d7-9142-4f14-a9fb-8c061a0fa4b8.svs	107d35c309e46133c8e48f5114489c58	389770391	validated	1	0.0594911
TCGA-AN-A0FK	b86ffbd8-f73b-415b-bab5-841073ff3713	TCGA-AN-A0FK-01A-01-TSA.4cbfd31d-1a58-4ee1-8359-7fd4fc9c4cbe.svs	c5f6507a26daf150c620835cfac5b456	246989863	validated	1	0.322111
TCGA-AR-A1AL	b89bf653-acd9-4307-a7a7-f82c2bb4c44d	TCGA-AR-A1AL-01A-02-TSB.a5a169e3-b2b7-4a89-95fb-ee01621d32ee.svs	ecfdc3c8454667c529275017ce33ad54	301511231	validated	2	-0.0484732
TCGA-AR-A2LN	b8f78d45-68e0-4ecf-b8d8-6c5b31982b7a	TCGA-AR-A2LN-01A-02-TSB.4430D89C-595E-49C3-A552-96C1E19F30E1.svs	ae054f94e673e00dcd77798ed64be3ce	136205369	validated	2	-0.114959
TCGA-A2-A0D0	faa9b41a-ff6b-4c22-83c2-0845694a07d2	TCGA-A2-A0D0-01A-01-TSA.231084a7-765a-481e-9e40-2c9b131b38ea.svs	0b45826018264daab9ab8a9f40c41867	304989867	validated	1	-0.346345
TCGA-BH-A0BF	fa8b93ce-851d-4b52-9403-650792677232	TCGA-BH-A0BF-11A-02-TSB.6e4bf881-a29f-4fb4-b38c-5bebe44368ec.svs	c3946aca7db2c9c3184f36cff9f0382d	95835175	validated	2	-0.281238
TCGA-EW-A2FW	b917220e-c3b3-44ec-b53f-10313f82e402	TCGA-EW-A2FW-01A-01-TSA.93F3FA5A-4797-489A-B863-4C30CC923B90.svs	33988565b98e27c6bc4a98d4c1dca7cb	286226995	validated	1	0.166291
TCGA-OL-A5S0	fa84fd3c-03d6-409d-9c9b-7affc2983521	TCGA-OL-A5S0-01A-01-TSA.3BA4D96B-18A7-4262-8D13-88C8D98B14A6.svs	17a72d9f6ca4482a91639d4831638edc	425657235	validated	1	-0.361838
TCGA-D8-A1X5	faa2a741-b0f2-4060-86a3-fb3c574886c7	TCGA-D8-A1X5-01A-01-TS1.e4f88a16-b740-4abe-adbc-a7f937612512.svs	2dd8037066542be2bd410a32009792b6	197115159	validated	1	-0.0259718
TCGA-C8-A12V	fb5105d2-be97-4e92-ad46-c327856b9c5e	TCGA-C8-A12V-01A-01-BSA.786f1496-199f-41ae-a487-540f3f599600.svs	ddbe301a186ef05ae30ef5ddd95b3fb1	236462761	validated	1	-0.461248
TCGA-B6-A0RG	fae97d39-e130-4406-a22b-09a3c95d8f20	TCGA-B6-A0RG-01A-01-BS1.152d245b-c2d3-4d0e-803d-f0eb76273116.svs	6ae446b836dd366bc8beaacb24d2844e	212758923	validated	1	0.520229
TCGA-AN-A0AR	b989a1b0-6e12-4a74-a652-b3db910e1070	TCGA-AN-A0AR-01A-01-BSA.a5a0ea68-b7ce-4a1e-a161-64785d585c60.svs	7d0d91f7803bdee6ee2b167d0c4a08fb	507810985	validated	1	-0.335024
TCGA-B6-A1KF	ba26be0a-e5cf-4369-a28f-0895c6ffa297	TCGA-B6-A1KF-01A-01-TS1.dd8b55e7-823a-4805-b2df-8b20a3e94a55.svs	f8670c7fae0285ab7747239132da6dfa	92533255	validated	1	-0.237707
TCGA-GM-A3NW	b9e9de70-895a-4a7f-b519-8882356deae6	TCGA-GM-A3NW-01A-02-MSB.18C875E2-C15C-4B47-8AC5-6125F93B9334.svs	3a3ba4b55555ea402e076aaf71696ae2	222153415	validated	2	0.0661655
TCGA-AR-A2LH	ba5e36b0-774d-4b90-b664-b21b160f8676	TCGA-AR-A2LH-01A-03-TSC.F95ACB2C-4C81-4104-A40D-D4DD52A1CC2F.svs	ec97a5a223719f76c175f302195bf9b0	122772847	validated	3	-0.118783
TCGA-D8-A27T	ba266871-0885-4597-a794-08634ebc48b2	TCGA-D8-A27T-01A-01-TS1.5f603af5-e50c-456a-b79a-a42fd63cd65a.svs	2313cce35a7e8dc90ad0bb6592b0a753	217723427	validated	1	0.144668
TCGA-B6-A409	ba915a58-0e97-40f5-a4ce-17f35e67db61	TCGA-B6-A409-01A-01-TS1.02A10D0A-2B31-4165-94E3-4E6CA784A092.svs	2aa0b9829d7498b2f405c964a25fd214	66242653	validated	1	-0.223438
TCGA-AO-A0JJ	fc6f7dcf-8de2-4111-96fe-f2e4758ae25c	TCGA-AO-A0JJ-01A-01-TSA.fe4ee1f2-09e8-46a7-9c62-b20fc8042934.svs	7bdb28c40eb52f08cb8f828a51dad12a	405140055	validated	1	0.22528
TCGA-BH-A0HY	fcfc1eaa-67ca-4de2-9ead-087b0672cfb1	TCGA-BH-A0HY-01A-01-BSA.46c5e097-d1b4-41df-a38a-fe148fc771bf.svs	39f831aafa62d8f1be2ac89889588e22	394765281	validated	1	0.0471766
TCGA-3C-AALJ	fcd597a0-6280-472f-aac8-f566945c52c9	TCGA-3C-AALJ-01A-03-TSC.272FA991-8382-409A-A00A-9A3BAA6EE041.svs	38715ce1aaff80f829ddf43f53d2066f	322524635	validated	3	-0.0389379
TCGA-A7-A26F	fcd7afda-c429-41a9-a77d-a90b1696d4da	TCGA-A7-A26F-01B-03-BS3.AEE47977-2375-4C17-9373-2B78EE933AAE.svs	904c82f77ea94222e2029d002b2a49a8	83796760	validated	3	-0.137908
TCGA-C8-A12M	bc0d90b0-303d-4746-a3c7-cd97cc339680	TCGA-C8-A12M-01A-01-BSA.571f82b7-891b-45bd-a660-96e03d403705.svs	4c5a82f4ae7398df55030c134accfb1e	434616395	validated	1	0.0918456
TCGA-A8-A07O	fd9cccb9-96f3-485b-be8f-6271169a4e54	TCGA-A8-A07O-01A-01-TS1.19908799-8b6d-43fb-8555-2db3071f0d31.svs	0da1dac51c4e385b5e9111b0dabcd96e	626601505	validated	1	-0.23355
TCGA-AR-A24P	bc0fbb90-a80d-4813-9a6c-c7a8a4d02bef	TCGA-AR-A24P-01A-01-TSA.98666bb0-dd9e-4c97-b886-87c994c63e93.svs	51d32ece9f3d5c7a2dd79f95a7a317b5	240950877	validated	1	0.25994
TCGA-AR-A5QM	fd9a7300-8641-40af-97bc-0fb9c23ece66	TCGA-AR-A5QM-01A-01-TSA.BCDF0F3A-C0BB-4761-BF6C-98112D085588.svs	88eebb71bf96109d40c5954e24b46cb0	309908339	validated	1	0.294481
TCGA-E2-A2P5	fda8af86-6adc-4dda-9842-4d75a78e9bc1	TCGA-E2-A2P5-01A-01-TS1.881A6B1B-6825-4D7A-828C-D4A0FCC5BAE1.svs	fddde557d83f17889bf4261941cc8fa0	454713635	validated	1	0.00510303
TCGA-B6-A400	fe00c177-7dc9-4715-8eb7-64dae78e5111	TCGA-B6-A400-01A-01-TS1.825AC7BC-8A50-49C2-8346-8F39A55D117B.svs	af41c01d94c5bb3e39baee34df7d3c8c	88465307	validated	1	-0.383032
TCGA-A2-A0YT	fe6f2fa6-23c9-4e60-9799-982e73664577	TCGA-A2-A0YT-01A-01-TSA.fbac252d-8ada-4379-826f-1f255b826280.svs	d8885be7feefe0396d1ee35ff3cce4a8	420706719	validated	1	0.111407
TCGA-B6-A0RO	bcd21743-feb5-4624-9eeb-033ed84e41f8	TCGA-B6-A0RO-01A-02-BSB.6162fd09-22c4-49bf-9d12-cfc2f4d56518.svs	7291fdab5e91b6f880860dc82688c787	113081833	validated	2	0.190176
TCGA-A8-A09I	bd291e93-70a8-4a17-ac23-7e1145471217	TCGA-A8-A09I-01A-02-BS2.ca9aacf2-573b-4af2-bc50-5213526eb3a3.svs	26bc43ca6893fbb8d7ca476c75c6d81b	528737799	validated	2	-0.0516671
TCGA-AO-A12D	feb7ca2e-349d-457d-aa87-786ad425080a	TCGA-AO-A12D-01A-01-TSA.f28ffd60-5d5f-4fec-8776-bf587f1f2496.svs	f767e4b086e0d8f1561895db564dca95	287523959	validated	1	-0.181906
TCGA-A8-A08J	bd1e6be9-ea35-4328-b853-99a562b10d26	TCGA-A8-A08J-01A-01-TS1.51017c5f-8abd-4c99-89c9-b94a5a64249f.svs	67690ac26f9d40f588c5f7444e604317	346376157	validated	1	-0.275333
TCGA-LL-A73Y	fef0b962-eac1-4180-9d86-99aff58154a4	TCGA-LL-A73Y-01A-01-TS1.367F9DD6-DA45-488A-B2CF-9252BCF50251.svs	c112149a8e2d65342acb663546bbb5ef	462617789	validated	1	-0.411208
TCGA-B6-A0I5	bd4a095f-124c-4d64-a04f-9f4bad544e85	TCGA-B6-A0I5-01A-01-BSA.d9b86ccf-b192-4256-bd02-0a4f4be3775e.svs	cef07535289d806b6f00be8713fb6929	318455953	validated	1	0.292121
TCGA-A2-A3KD	ff107878-e741-4676-a5de-51d642bb0cd3	TCGA-A2-A3KD-01A-01-TSA.6CE03E54-350A-4AA7-A249-E55FF073FCB2.svs	cf30da0d77d048e740086eee46b4692b	202916861	validated	1	0.385057
TCGA-BH-A0H9	fee22c68-18fc-4742-9a43-6045eca216ce	TCGA-BH-A0H9-11A-02-BSB.46c61e41-8666-48e8-bd89-794430b4bb64.svs	53b5e861be83b49982b9f0a3355d6bda	80658751	validated	2	0.150952
TCGA-A8-A07G	bd5bd325-ddd8-420d-866d-8454b5782ed5	TCGA-A8-A07G-01A-01-TS1.ed5520f2-535b-4bb4-b580-b2372714d3fb.svs	9fd9f9fe9886e3ce6412c890df0611a5	152899879	validated	1	0.128988
TCGA-BH-A0HW	ffc53c83-65fe-4009-8325-bf73579474f5	TCGA-BH-A0HW-01A-01-BSA.ce352376-0dc4-4470-85b2-3cfb122531e8.svs	b139de26bf51c7dc45f0db15c34daac7	723626067	validated	1	0.210799
TCGA-A7-A3J1	ffa3527e-9adf-40e6-bce8-a70afe468559	TCGA-A7-A3J1-01A-01-TSA.D14A671A-1EF3-4D1D-8253-B2D573FAE447.svs	69b6fec1371031883fb379fbfd86281d	260744221	validated	1	0.0355504
TCGA-D8-A1JK	ffb3936d-864e-4efe-8d55-5ab3a8c22529	TCGA-D8-A1JK-01A-01-TS1.38e6e213-bd48-4c7e-a2e6-7a35d24698fd.svs	0621d7ccc2217a54bdb8c53eec767fee	177080867	validated	1	-0.30672
TCGA-BH-A1F8	be10c776-5ebf-46bb-b884-215aaa08a75e	TCGA-BH-A1F8-01A-01-TSA.e4ec1432-989c-4386-9d45-97a835bf0e64.svs	87ec8644242d045cca8d59c6f62ca7ff	98235923	validated	1	0.0153913
TCGA-AO-A0J4	bef487ab-a4a6-4f88-a8e4-29d46858668e	TCGA-AO-A0J4-01A-01-TSA.b019ef9d-8bd3-48cf-acd5-d52ae474e0d1.svs	56deb61403c708408f23bec18ea89da0	436504731	validated	1	-0.302224
TCGA-EW-A1P3	befd78a4-08f6-41d6-83ff-27b25bb81a29	TCGA-EW-A1P3-01A-01-TSA.bc5f0d8f-aa52-42b7-abe1-f729c2bc5dff.svs	ebcdcf438471b2c321d86971c98f6aa7	250428133	validated	1	0.330144
TCGA-A8-A08T	bf3d8a67-e236-413e-9a61-d5d0776d6c94	TCGA-A8-A08T-01A-01-BS1.a4f425d3-222d-4ef0-96f4-97bdde661971.svs	7d4901f2c0473c31abe91315b53de2ff	290610869	validated	1	0.000546475
TCGA-AC-A23H	bfe0908e-59ac-49c3-863c-f9c47b560aba	TCGA-AC-A23H-01A-01-TS1.7b893da7-ca91-4a95-bc70-37ad06f61d88.svs	f60a1d0c8380974d422683c995b0e24f	284517659	validated	1	-0.204402
TCGA-AN-A0FZ	c0e4f238-13f9-4e5b-be0e-a9710343ba16	TCGA-AN-A0FZ-01A-01-TS1.a389bdd5-9cf6-4e87-bfa7-208a33f25915.svs	9408f8ddf88b21fda4d5ee6127b82dce	321655137	validated	1	0.342658
TCGA-A1-A0SD	c1023af8-1b71-4943-a537-f34b2c637db9	TCGA-A1-A0SD-01A-01-BS1.24ae9ce9-ef51-4cef-a095-1681d4bdd2fb.svs	f5f929982d6aec11263f8a86eb28a2d1	227494851	validated	1	0.242181
TCGA-AN-A04D	c26a35cd-3922-41ce-8f91-6c80573e3310	TCGA-AN-A04D-01A-02-BS2.5c72d68a-9c0e-4551-bc1f-21f91c168acc.svs	cb3b795d7eb4463922ca95cb567d4531	74650762	validated	2	-0.321
TCGA-A8-A07B	c398676d-f5d4-4865-9ad5-be991f82fa99	TCGA-A8-A07B-01A-01-BS1.b1f937c2-0868-4c6a-a85f-cc4853c0a639.svs	415235a517e18eea0f56f0347250ec73	238601651	validated	1	0.0282075
TCGA-D8-A27E	c591b2bd-f610-4f79-9b80-92ab79892cf8	TCGA-D8-A27E-01A-01-TSA.48a9ccf5-588d-4f44-a026-2ba63d43c5fd.svs	bc7541fb3a50de64c3c251f8a94730ca	141362083	validated	1	-0.0433324
TCGA-D8-A13Z	c4db47ec-4bf6-41be-b91a-ab65c0b99e54	TCGA-D8-A13Z-01A-01-BS1.164d43d3-bb10-423b-8eca-99abc75e8397.svs	7f51588f9f543034af12a0ad65ceb68f	368385271	validated	1	-0.319637
TCGA-BH-A0B4	c68f6717-998b-4cdd-aa52-d2457e4f7675	TCGA-BH-A0B4-01A-01-BSA.f2bcfe2d-e385-4d55-989e-9013d4a38230.svs	a361ad06a2551e7f842b0d9d9696676c	534711031	validated	1	0.358507
TCGA-AC-A5XU	c7c7c0dc-7998-46ae-8306-2d1f6ea1fbc2	TCGA-AC-A5XU-01A-01-TSA.53BFAB63-FB19-4F47-B71C-C93645D58BBB.svs	14a19e035766ea0ffc2ec9db98090935	136623825	validated	1	-0.187292
TCGA-AR-A0TU	ee1277ee-023a-4f94-9c99-1ccecd4bb22b	TCGA-AR-A0TU-01A-03-TSC.49829f83-b36c-4494-85fe-de8fbdbda582.svs	ec567eb238827a1e70478c0d4bcd1e71	161186735	validated	3	-0.397533
TCGA-D8-A145	c7ad6fd8-bb6c-4628-8090-cc39ac250f6a	TCGA-D8-A145-01A-01-TS1.83d825eb-20f2-410b-a33e-258c5414dccf.svs	704a3d18e8704778d44301c6b27c5d24	143956683	validated	1	-0.050673
TCGA-A1-A0SG	c88d4e3f-aa39-46d6-ae1c-18c3f77b50b8	TCGA-A1-A0SG-01A-01-TS1.5f26a16f-7657-4383-8c5e-48c62cc2e258.svs	8643f69932563f7155def49f95c9c753	371798071	validated	1	0.405943
TCGA-A8-A06U	d8346a8e-5d58-4ee4-8b30-15aec7977f10	TCGA-A8-A06U-01A-01-BS1.1182603b-20e7-4a0e-a686-055841cf5ca4.svs	c01a5777f7fa91e02fd60f494616a67f	188469785	validated	1	0.0883692
TCGA-AR-A254	c971c15b-88eb-4d8e-8fac-2fe667c0730b	TCGA-AR-A254-01A-02-TSB.098d701e-d135-47a2-ba97-298a12462de1.svs	f70ab38ff9ffcd1c5e2dcac144951f0b	194440463	validated	2	-0.0847493
TCGA-B6-A1KC	c9cbbc3c-59bd-4571-8379-5f025022de90	TCGA-B6-A1KC-01B-01-TS1.af22665c-5cc1-4c93-a95c-65580c40e7e1.svs	70e87feb93dcb42cfe2b5c0823e904db	279698945	validated	1	-0.240204
TCGA-D8-A1XF	ca777b9f-6cf0-4ff9-bb12-9b781f583992	TCGA-D8-A1XF-01A-01-TS1.2debd2a3-fb89-43d6-94a9-145f831aa282.svs	98c3a7f7c0195dd43b742c559367e3bd	265602765	validated	1	0.219588
TCGA-BH-A1F2	cb1a4e27-ecf1-41c7-9a4c-d2efcdef428c	TCGA-BH-A1F2-11A-03-TSC.ef500ca2-7215-4451-8edf-4c67ebb535a6.svs	96f2d04235815f6835f41208f4076c01	71265521	validated	3	-0.0251741
TCGA-A8-A08R	cb54343b-4ba9-4d6e-96eb-1a183d6a5ff3	TCGA-A8-A08R-01A-01-BS1.7d1f1daf-4f4f-4126-8b13-3febf866f042.svs	e93f5d70edd89822e9d69301950f587d	391412681	validated	1	-0.25422
TCGA-A8-A093	ccc2ab39-0823-4a2d-89a6-05200db2159a	TCGA-A8-A093-01A-01-BS1.3909d441-2e91-4182-ad97-9e55853961a9.svs	219cfb1c5e091c9eccb3f39392cbcd38	208622829	validated	1	0.265846
TCGA-A8-A06Q	cc686db7-61a9-47f1-8cd9-a1b99559118b	TCGA-A8-A06Q-01A-01-TS1.6a3caeab-6ec9-4829-b7e2-dbe7a6279a54.svs	44a340fa5a4bf6d471133dc813179de6	158400585	validated	1	-0.0959169
TCGA-AR-A255	cd700415-79ee-4274-8743-b02dc5266df7	TCGA-AR-A255-01A-01-TSA.85414c8e-dc54-4ae2-80dd-c58db439c5c7.svs	e8f0f9526ea1cf21b3ee2cdb90117a7a	182192895	validated	1	0.159025
TCGA-E2-A1II	d0c7ea82-d761-47cf-b0a8-472f9b9d3717	TCGA-E2-A1II-11A-01-TSA.d7aca2da-ef88-491a-9d9e-680365668fab.svs	4cad5c8668d936387ed8f17d4d3c6616	62662035	validated	1	-0.416824
TCGA-AC-A2FB	ce344ff3-cb19-425a-93e5-d5adbd746e2b	TCGA-AC-A2FB-01A-01-TS1.36526F45-F01A-4CE1-BD6A-C10BE2CF96B1.svs	d1688f88697ee54a1889d8dbc4916b2d	228625505	validated	1	0.294061
TCGA-AR-A1AP	ce6150bc-54a4-48d5-b699-7948c672fc00	TCGA-AR-A1AP-01A-01-TSA.462d1ac8-1c00-4690-9d0e-975853c4c5f2.svs	6cabbde35bf96f355f6b31dd9631aaa3	212284053	validated	1	0.23904
TCGA-AR-A0U2	d0f39dd1-c0de-47e8-b6a4-0e8ed50c9ccf	TCGA-AR-A0U2-01A-01-BSA.1bd5ddeb-f22c-4147-b905-0f1316e5903a.svs	d4bbce31c83060b5c562dda51b117241	126385977	validated	1	-0.160676
TCGA-E2-A1IU	cf3fd93d-5b7c-45f5-b342-1f16efbd86f4	TCGA-E2-A1IU-11A-04-TSD.e6f3112e-ffbb-40c6-be29-5cb1a4a20d94.svs	9223e78263fc51830710b36861d45ff4	118839839	validated	4	0.361423
TCGA-AC-A2B8	d0c7c72b-5136-4a0e-a293-1646eda162d6	TCGA-AC-A2B8-01A-01-TS1.3DCB9F29-3858-4881-B8F7-3A1E95286C8F.svs	817ac1d87791c8272f86f4bae1d8dc69	210599749	validated	1	0.243007
TCGA-AN-A0FJ	d13bd3f5-7513-482d-affb-1d241d562300	TCGA-AN-A0FJ-01A-01-BSA.cef21074-da54-4b5d-859f-1ad06b1b7c7e.svs	df3324e10bef9a4653eea72b40141648	422874735	validated	1	-0.263578
TCGA-B6-A0X0	d1138631-5e19-41cd-93ea-4652573f9bea	TCGA-B6-A0X0-01A-02-TSB.4a0d7401-a55b-4073-8bae-9ced32245447.svs	0463c4959fe25b5159d8cb6a960221e7	332039561	validated	2	0.296038
TCGA-GM-A2DB	d0884bae-1d03-42f6-94eb-f5bf858bb79e	TCGA-GM-A2DB-01A-03-TSC.C17D5A0E-AF3D-49D8-8604-C0E1DA70926D.svs	4d12e8229496ff183e3dede0b6440e6e	180343889	validated	3	-0.348028
TCGA-AO-A03O	d363e3fe-c1e6-4dc9-b5fe-34ec5571b1d7	TCGA-AO-A03O-01A-01-TS1.dbeaa688-64e0-48ce-bd9a-cfba3407bca6.svs	ccc68f349ae988018ad4f4018cff4b79	145121374	validated	1	0.102794
TCGA-A8-A085	d302485d-cfd4-44c8-8987-ccc0d515cd40	TCGA-A8-A085-01A-01-TS1.fa2aa0e5-c6fb-44fa-b407-9fa5b2912a81.svs	58b52c47877b1f5973ed88235668777a	292264775	validated	1	0.314713
TCGA-OL-A5RU	d16a53db-6987-4502-8dff-b62aec9ba0b2	TCGA-OL-A5RU-01A-01-TSA.EADD3E6A-8614-4BE9-B061-66E57EDD1781.svs	80b0ac2a099ddc334cb85b75be094b28	282820171	validated	1	0.107569
TCGA-EW-A6S9	d1a4ea57-6b15-46ba-a771-939cec136296	TCGA-EW-A6S9-01A-02-TS2.C421885C-98C3-45B9-B01B-49779B87922C.svs	d58e60bb00e4ed4ac36e82be5ee04ed5	389645003	validated	2	-0.0611125
TCGA-A2-A1G1	d338eb73-71fc-4391-b288-14d6032b93ac	TCGA-A2-A1G1-01A-02-TSB.084536c6-00fe-428c-b744-47d391f0a0ef.svs	b64414ac9bcfb2cfd8f619da30b5dbf0	95982497	validated	2	-0.305202
TCGA-A7-A4SB	d429018b-1a5a-4843-8b53-2d421a7d5e3e	TCGA-A7-A4SB-01A-02-TSB.C5F241F1-8E0C-46A9-96CF-17AC925C51AC.svs	e93a66d9d172897f73ed67b375be2a5b	162949319	validated	2	0.252303
TCGA-C8-A26X	d3f45517-a4e5-48b0-854a-b72f1734ee00	TCGA-C8-A26X-01A-03-TSC.d9c6926f-687a-47a1-9427-a00b7040d661.svs	26aacb5d0b9d030e9518f4fb325c418b	227239099	validated	3	-0.308113
TCGA-B6-A0IA	d52ee081-9a2f-4c0f-b504-90a860b8ed4c	TCGA-B6-A0IA-01A-01-TSA.77975eac-fd36-4fd6-915f-279f8ede5437.svs	a0da5786be13250832880954ae2168b1	308295579	validated	1	0.301523
TCGA-A8-A08O	d535bc5c-b246-4127-978f-8d3b6d4402e1	TCGA-A8-A08O-01A-01-BS1.4d78f0ab-bbcc-469e-a381-a4e9b763fd03.svs	0b23e9b1babf2d04a63a5345d13cc856	235807703	validated	1	0.371895
TCGA-A8-A08X	d43c09fd-d042-45e2-b608-57f1aa07318b	TCGA-A8-A08X-01A-01-BS1.e4d6c832-f42b-4a1d-8a98-4fbdb3ce0e2a.svs	0d1db3a6e1b0499bc1cd0a5ae8cca69c	420519099	validated	1	-0.283671
TCGA-GM-A5PX	d5ac4040-2bd4-4326-b403-e70910e0dd8e	TCGA-GM-A5PX-01A-01-TS1.B6353D86-B0CD-464C-B976-752100D5CAE8.svs	68d7c85aade75a8ab2c096bac531ec9b	93414889	validated	1	-0.252682
TCGA-E2-A14X	d5d9114e-e22d-4eea-bf80-6d2201f38822	TCGA-E2-A14X-01A-01-TSA.8d861810-a681-4877-bccd-aa0f83074a2a.svs	2d66992e0f6d91af7a1fe2f27ce68124	353256771	validated	1	-0.27929
TCGA-E2-A1IH	d5e5c2f4-68d9-4e88-9390-3df2bb637dfc	TCGA-E2-A1IH-01A-01-TSA.99bfdaa7-707e-408e-b285-d5bc61291557.svs	9546fcf903ad6bad803b706539841ec3	514049387	validated	1	-0.172734
TCGA-AO-A0J3	d4dffc42-0a67-4ee2-ac7e-b2944ec52d76	TCGA-AO-A0J3-01A-01-TSA.86832b75-652d-40a9-a29a-1638bcce1aef.svs	69f73d0e0bd69de8243d5a4e66234bb9	179169881	validated	1	0.0131692
TCGA-E2-A155	d5077222-c048-4694-b7aa-7d5a47d13dc3	TCGA-E2-A155-01A-01-TSA.555fff50-3656-4fe1-bd55-867efffc6ae0.svs	2de7fc8df1e41cb62ef5806416fd409a	159197733	validated	1	0.274884
TCGA-A8-A09B	d693a4e4-1d8f-4951-8d39-64c0726c2c4f	TCGA-A8-A09B-01A-01-BS1.57e0c9cd-4447-483c-9102-01ce22d30235.svs	4f01cd536314606362b1eec44256893b	368095627	validated	1	0.41094
TCGA-AC-A2QH	db01c81e-2ce0-4128-80e0-0c0a98839868	TCGA-AC-A2QH-01B-03-BS3.B8CA7E1C-1D50-41C4-A2F3-130D40C86D8C.svs	b9c7551f571c3170c7e832f8d8edae3e	593716956	validated	3	-0.467365
TCGA-BH-A0HL	d6d15266-0417-4b58-b17e-adcae9869c3a	TCGA-BH-A0HL-01A-01-TSA.2807c8d7-6e2a-421d-91dc-4ce76a1445a3.svs	e1f2e94a1664f5de8a5eb29e5cc485e7	664076743	validated	1	0.153103
TCGA-E2-A1IL	d8523e50-6118-45eb-9c78-c95d8d290f9d	TCGA-E2-A1IL-01A-01-TSA.c02803fb-e85a-468b-9f69-bde8122f7056.svs	7e802ab1dc50f718aeefd6f9159d7eed	203295289	validated	1	0.118678
TCGA-A8-A09M	d8d2fad1-013f-486e-8b55-ba5eb776be63	TCGA-A8-A09M-01A-01-TSA.d3865338-2456-4943-93b3-7bf1e3749684.svs	aa446865b488319ea4be0501ccb36b54	478398393	validated	1	0.0679418
TCGA-A2-A0SW	d9c17842-2253-4b59-a0bd-57e9820048d5	TCGA-A2-A0SW-01A-01-BSA.7a710f66-502f-43fa-94eb-742243cf2aff.svs	65bf8a6bd1e142c6728f509dbc0b8187	200214655	validated	1	-0.105383
TCGA-AC-A4ZE	da07ccb9-cb9c-4838-b8ad-2f5f46881fe9	TCGA-AC-A4ZE-01A-01-TS1.98A0B048-54FF-4550-8C6B-7DA21EB71123.svs	b6ccc2d3837c5e629b557111fce7f570	350999135	validated	1	0.363885
TCGA-A8-A08C	d93777cc-2e08-44f6-b40e-896c8c4fe167	TCGA-A8-A08C-01A-01-TS1.fc1246d4-246a-482f-a819-b80f25b95f87.svs	80806c1b62845f52552f4f8fe11b3610	89987347	validated	1	-0.0634605
TCGA-A7-A13D	d955f794-b95c-4156-a59c-b76da678b8a0	TCGA-A7-A13D-01B-03-BS3.6FD53AD1-521B-4B91-93C0-BDB40EC597BB.svs	1b5189b27ba55cc7b339bb0e9b35a67e	122281995	validated	3	-0.201509
TCGA-BH-A0AZ	d9f1a4f8-535f-42fb-b3ca-c3ff58b15186	TCGA-BH-A0AZ-01A-02-BSB.34d8c766-06ef-4070-b4f9-009c1b49274a.svs	95cb0f211d4dc2e57b05b9958785d37c	527207785	validated	2	0.126352
TCGA-E9-A249	d9f17d03-ecc6-4a5a-934d-6438641c976c	TCGA-E9-A249-01A-01-TSA.b0659a1b-2892-4680-9045-23445b67763f.svs	685366c005bc6bc664efb368d4d6c8b7	125678311	validated	1	0.248598
TCGA-E2-A105	db5eb66e-1b5b-4ea1-8d34-325ce4d48cfd	TCGA-E2-A105-01A-01-TS1.570c883f-9b64-47a3-9bf6-32dfd9404a9e.svs	96097dbc495915df2c875ed1c009c63f	284818549	validated	1	0.0223549
TCGA-A2-A1G6	db3064cf-cb7b-420c-865a-078faed9d315	TCGA-A2-A1G6-01A-01-TSA.da860c75-25a5-4542-b546-e14c8beb8649.svs	e910eecb17ae24d786278d307b6b3b10	155520023	validated	1	0.13705
TCGA-GM-A2DA	db1d5bbc-8e23-4197-94f9-305509035957	TCGA-GM-A2DA-01A-01-TS1.ACA772B5-EF8F-4E5E-8AFE-EDD6CD676884.svs	c2740e00e4e3d607dac118e74be1a6eb	435716147	validated	1	-0.0996276
TCGA-BH-A0W5	dada93a6-fb66-41bc-a4a6-8b73130d80f4	TCGA-BH-A0W5-01A-01-BSA.f3d54f51-a213-4c52-8eeb-1220f24364e4.svs	801e0cdb9396b3b316afb81ddce5550a	411083881	validated	1	0.24794
TCGA-HN-A2OB	db236dc3-32fb-40bf-b804-f420a35f297c	TCGA-HN-A2OB-01A-02-TSB.4938ED50-8E55-4CCB-ABF7-A86E1BCFBA1A.svs	09d9c40011571518cec5854b7914e392	190827763	validated	2	0.197273
TCGA-AQ-A04L	db8cb30f-2fd4-4268-b106-3ae80a43b8b0	TCGA-AQ-A04L-01B-02-BSB.229b081b-f757-4082-85fb-303bf19e611c.svs	8d2dee2c4db975b90ae9598534021206	68233996	validated	2	-0.0463682
TCGA-D8-A1JF	dcdb4eb8-244b-4431-ab4c-841242c5fcdc	TCGA-D8-A1JF-01A-01-TS1.717683b4-e835-445c-9878-9d3f319792ff.svs	a3af1eac73bf053603e0ca496fde2e7e	321042601	validated	1	-0.156109
TCGA-D8-A27L	dcf70160-4cf2-4102-b4e2-2bd127b39aed	TCGA-D8-A27L-01A-01-TS1.55e3d05f-c91d-4b63-b265-5e4bda1779ce.svs	3c66af29e9549df6c767ffda9207aaaf	317203275	validated	1	0.0550682
TCGA-AR-A252	dc2aac5a-f9d2-49e5-b372-49027da06c53	TCGA-AR-A252-01A-01-TSA.67f98277-46bd-4868-9f16-fbed2a257ddf.svs	231f4ec0709c2cb111a2c56715eda5bb	188705417	validated	1	-0.0649574
TCGA-AN-A0XV	dc3b10db-17ed-42bd-90b7-dab729ddd6e2	TCGA-AN-A0XV-01A-01-BS1.201534ca-5d66-4801-b552-b55fba346e62.svs	7aff338c6710ab9e8b906a4516ed6d3e	336249351	validated	1	0.0692391
TCGA-D8-A1JM	dd12781a-8818-4e75-9896-cfd8a95ff191	TCGA-D8-A1JM-01A-01-TSA.911b3a0e-2531-43c9-949d-00be87b44329.svs	750bd309b287d58284a815898a8292be	445134631	validated	1	-0.0762481
TCGA-AO-A12F	dd848ffb-c0e4-40ef-9dbb-708098e1706b	TCGA-AO-A12F-01A-01-BSA.54904b26-0053-4e3e-8f3e-dd67ed8194a5.svs	3f77421709261bd1f5265e1379d23d2d	166145849	validated	1	-0.389116
TCGA-A2-A4RW	dd14e489-64e5-4055-a85d-160a7dee9ac6	TCGA-A2-A4RW-01A-02-TSB.32243877-C7DF-4FA5-BCA9-031B6E8F085F.svs	26d82c2d7792ba91f76a9500f1f14f10	449086153	validated	2	-0.162675
TCGA-E9-A3HO	dd7e8db6-d3eb-4a5c-a76f-c0167264593a	TCGA-E9-A3HO-01A-01-TSA.0158BAA4-4E64-4235-95B0-28EF4F494A06.svs	f59c0bfe9a596830fe22419f5e13e9e3	164580809	validated	1	-0.112915
TCGA-AC-A8OS	dd824ae9-1b6a-4957-8c8d-aa518cd5e3b7	TCGA-AC-A8OS-01A-01-TS1.31C88D4F-7621-4B24-83CC-8FD69EC72933.svs	047c341d2df702a36262c96d87e78147	104030429	validated	1	0.0249631
TCGA-B6-A0IK	de7496a3-c7e6-43e8-9530-24e74c14711d	TCGA-B6-A0IK-01A-01-BSA.37e0325b-a655-4b4c-b498-4717183addce.svs	25e56caf4d63bc5a91c8cf165e8613d4	198213385	validated	1	-0.212974
TCGA-AO-A0JM	decb9f7d-324f-4cc5-af2a-be40b9ac7d79	TCGA-AO-A0JM-01A-02-BSB.2f3cfa20-a735-4e35-ae2d-2d2dd211339d.svs	183f8e08f48176c28b8b954cae00f020	196529197	validated	2	0.101904
TCGA-OK-A5Q2	debd39a9-5f73-46f0-b3e0-90874dc08e78	TCGA-OK-A5Q2-01A-01-TS1.CD793FD1-91E9-4BEC-889E-5DCD966DC18B.svs	106ff52dac70ebe544f41389733f6110	310904093	validated	1	-0.213725
TCGA-AR-A1AY	df6e3eb2-fa03-4118-ba77-7df8f0105ea5	TCGA-AR-A1AY-01A-02-TSB.e0874118-a71e-441f-932a-462fa18e32ff.svs	1e6a75ec3470797b8d82113f0e0a152a	287195441	validated	2	-0.253597
TCGA-A2-A0CV	dfec56c7-fc58-49e2-a10e-4bcd437a84c2	TCGA-A2-A0CV-01A-03-BSC.14215df5-081f-4f57-a912-da96e1f7aa24.svs	9bbbe81944e1df43473f41f27d66f398	261314443	validated	3	-0.0172607
TCGA-D8-A1J8	e17675a6-1e64-44d0-b35a-9c5cd1479bee	TCGA-D8-A1J8-01A-01-TS1.d19d049f-abcc-4cb8-bf9d-223d6bd1c113.svs	34f7dc0912b02a7db5d986e3152e1de6	336444011	validated	1	-0.127134
TCGA-BH-A5J0	e308ab05-0b87-4e3f-8c5e-2129614a1e3e	TCGA-BH-A5J0-01A-01-TS1.0088B960-4EA8-4BD3-B9B4-7C1FE59D4925.svs	6efaf74dfb19a15c945d134b29d8507e	277690893	validated	1	0.125909
TCGA-AN-A0FN	e32b9a65-63c7-4177-bd38-25181100562e	TCGA-AN-A0FN-01A-01-TSA.5e51ca3f-3547-4a4e-9dfe-d1d0e32a60b9.svs	08cda7b36e7dfdfe3ab09900e8b1a228	529602469	validated	1	-0.265282
TCGA-C8-A26V	e397df33-7406-4994-a306-1d8a3deb0c94	TCGA-C8-A26V-01A-01-TSA.6f7b2a1a-a487-4abb-af3b-ae0fe016d832.svs	1005ed39a8460cd3f0877cfd3cc4a714	187435655	validated	1	0.0163531
TCGA-D8-A1Y2	ed34de94-1c3b-41ad-ba7e-872d28c89f37	TCGA-D8-A1Y2-01A-01-TS1.9210964e-1f00-4cde-99b2-97662455f1a1.svs	4dc815efaf773bf04c4975e03c54fcf5	174690381	validated	1	-0.23884
TCGA-A2-A3XT	ec9867ca-7bc4-4a9e-860f-d87a9c8115e4	TCGA-A2-A3XT-01A-01-TSA.8B6C4952-F4D6-42C2-86FD-54C42917AC77.svs	dfed6955805deaec0b8bd42f0d488e7f	244777305	validated	1	-0.340288
TCGA-A2-A0CP	ed5d3713-7b8c-4a5f-b23a-2adcdfa0f50c	TCGA-A2-A0CP-01A-01-TSA.0e422cec-f6cb-44b0-a386-d0e862300b90.svs	fd2fb23884c33ed6ad33b86eff7265a8	195452733	validated	1	0.26319
TCGA-JL-A3YX	ecc6354f-75a8-47b5-87e8-71bcce237bdf	TCGA-JL-A3YX-01A-01-TS1.B78AA02B-6BBE-4E77-A30C-9D98F2AA11B9.svs	f43c2aac941edcf5379de4c947f63c46	354723791	validated	1	0.249182
TCGA-Z7-A8R6	ed18fa16-c230-41a8-aade-c693e57b336c	TCGA-Z7-A8R6-01A-01-TSA.EED1E5D4-7C9A-45C8-9F11-13F71190A1B1.svs	4f3ff9e34fef85a7f3750dde34cb1261	302648737	validated	1	0.209939
TCGA-EW-A1OZ	ed37618c-78c6-43c6-955e-e4bf7175a65f	TCGA-EW-A1OZ-01A-01-TSA.5b179149-f5d2-4b79-8988-5c2fc2268cdc.svs	c0f5bc22f0357bb5d12ea62dbe6c12f6	155803761	validated	1	0.0517321
TCGA-A2-A25C	edc138ee-59c3-4777-9ddb-65d8f0852a7c	TCGA-A2-A25C-01A-01-TSA.e71b7275-0ac4-4d98-9f31-044c28153b39.svs	d9475eb2d687585326bdfe86955dfef8	211056615	validated	1	0.261416
TCGA-LL-A740	009f90d0-53c9-48a9-a362-72328cccd66e	TCGA-LL-A740-01A-02-TSB.AA89991A-E10F-48FB-BC4F-F65F0F2B51FD.svs	549763b45d5deaabf8c5400b6b61eb71	178937741	validated	2	-0.184417
TCGA-B6-A0WV	0288f8da-c35a-4fcd-ad76-b598b98cd41e	TCGA-B6-A0WV-01A-01-BS1.50bdea76-5591-45f4-8743-d420e5c0063e.svs	341c366941f6b34f980d8413d45c2409	106343281	validated	1	0.367371
TCGA-A2-A04Q	02fc55d9-08ba-4a56-9299-fd15695b7fc4	TCGA-A2-A04Q-01A-02-MSB.f56f62ee-cf1d-4084-948e-652b81bbbf0f.svs	bdcca8ded9059059cd6533349453d518	170046770	validated	2	-0.384832
TCGA-A1-A0SQ	0295d2b3-d4d4-4976-b1d4-fd373a1fa6b2	TCGA-A1-A0SQ-01A-02-TSB.aa40d19e-8dcf-4fea-a7f1-4e2edbbd026e.svs	75211f099f24dc1f3164a1f5926498d2	379440411	validated	2	0.384407
TCGA-AC-A2FG	032613a2-6575-4542-95a9-22cc314dda40	TCGA-AC-A2FG-01A-01-TSA.BE090090-49AF-4137-B741-FE3E4B796892.svs	8d062db1fe9e5583a232231f1c91c28f	112526037	validated	1	0.262964
TCGA-LL-A6FP	0369d220-5069-4030-965d-3a9eb9f13f04	TCGA-LL-A6FP-01A-01-TS1.E618EA84-C425-4B27-BCCA-E1BE93873F0D.svs	3f561d919427dd68f6b6652eed53fcd0	148199421	validated	1	-0.216617
TCGA-AR-A24O	049e89f1-a04c-4f6e-a5a5-d930bba27630	TCGA-AR-A24O-01A-01-TSA.6b58d894-4123-4ed5-a5ce-0139287cfda1.svs	a9a68229f7d7b8d71303a479cb913d25	193556953	validated	1	0.12644
TCGA-A7-A26H	0594397e-7dc7-496d-9882-93faa45deefb	TCGA-A7-A26H-01A-01-TSA.347c13da-e59c-4083-a1d1-1117d056129a.svs	aa485c07a9119a3070fbe72bad0b5637	199910641	validated	1	0.159493
TCGA-D8-A27G	05a90a11-ecc9-4576-9c9d-efbfdc26f54e	TCGA-D8-A27G-01A-01-TS1.59dc5ba9-df66-4674-82ba-c791b36adfe9.svs	f2cf2949b37d03826cbc6c4b4b58d2ec	110891743	validated	1	0.0797866
TCGA-BH-A0W4	05873a87-fb4b-4947-8d6c-e2659d9a1991	TCGA-BH-A0W4-01A-01-BSA.010d7af0-073a-48aa-a257-10583b33c6f7.svs	d6ab575f1f39191ef43e39100f4555ca	160392113	validated	1	0.396439
TCGA-AR-A1AR	082da80f-bee4-4693-b3b6-85f2e632ea37	TCGA-AR-A1AR-01A-03-TSC.3013e9be-aa3e-4986-990c-559982f00e36.svs	58c9af5eeaf225496cdb45ba252cb0cf	156319665	validated	3	-0.435528
TCGA-E2-A15H	07eacbcf-678b-4d1e-9e1a-8a95231533ef	TCGA-E2-A15H-01A-01-TSA.6ba57309-1e15-4a84-98ad-5e8f02688a96.svs	3deb06660ddfb223e4fdac093fb4a740	237573845	validated	1	0.279354
TCGA-C8-A12T	08de4fc6-4829-407f-8cb3-38c76b4773c0	TCGA-C8-A12T-01A-01-TSA.c02a2d06-ae14-49da-9f03-5f2f296ad012.svs	cfeb07ae5a16e0013a820a84bdfd4bec	339272411	validated	1	0.260869
TCGA-A8-A0A2	08c26298-f605-4752-87fa-3b9a4441cf08	TCGA-A8-A0A2-01A-01-BS1.aa79e63b-6f53-4b40-8a47-8df76d7367d2.svs	bd597f80b5cbe10db72412566d12bfef	173628441	validated	1	0.0397274
TCGA-D8-A3Z5	092bba10-d923-47fd-b57d-b3b0aab82512	TCGA-D8-A3Z5-01A-04-TS4.DC4D412A-3D6F-485F-A0CC-D01C8F8C1387.svs	4ce54a27dbf57abc0e60427402930fb8	216900005	validated	4	0.27582
TCGA-BH-A0HU	09f954a7-0af6-487c-a096-6cff0d434785	TCGA-BH-A0HU-01A-01-TSA.2ff65f66-42b5-40fc-9ce8-d9ab4aa4bea5.svs	980405d15f95a711b6607c730b1d1039	398025339	validated	1	0.0893489
TCGA-A7-A2KD	259a11ba-74cb-4b41-90a3-7fa714f2f8e2	TCGA-A7-A2KD-01A-03-TSC.CC1E46B0-7920-4F91-AE61-A9A78BF724DB.svs	1997d1d84456e400e4020e67368e7bca	180041567	validated	3	-0.0531646
TCGA-AR-A1AW	25c1d722-bd4c-4fea-b78a-2edd5ed9b39d	TCGA-AR-A1AW-01A-02-TSB.d237252f-1ece-4bc3-b84c-d7de505c0a56.svs	3b988669dd72615550011afa8d746f2d	245804677	validated	2	-0.313049
TCGA-UU-A93S	26777a80-05de-4f07-af66-8fa2a72801ba	TCGA-UU-A93S-01A-02-TSB.B831443D-9BE6-43E0-941D-3881CBC80A78.svs	3d4ac73d117627928f942df2a5795c4e	256901737	validated	2	-0.144607
TCGA-D8-A1JB	26e17ba6-5251-4b92-8536-9ee730ca3cd1	TCGA-D8-A1JB-01A-01-TS1.dbe1aadb-8200-4711-9e1b-bb73187c807e.svs	a5e05c0fceda5ded73c08a531c02d535	198536719	validated	1	-0.175552
TCGA-E2-A9RU	2730ed2a-c677-4255-9a08-a4e15fe593dd	TCGA-E2-A9RU-01A-01-TS1.F050312C-0677-416B-9100-AA70F267140A.svs	d3b9ad0aff7d45cc048dfaa0c23332b2	376342191	validated	1	-0.0468648
TCGA-A8-A09A	26fa7c40-1d23-429a-9b26-206aa66ab4dd	TCGA-A8-A09A-01A-01-BS1.9c0690b1-13f1-4641-bf73-fa3949875cea.svs	b8d8941ebfe377595dd0375b6005ad37	369657421	validated	1	0.209276
TCGA-EW-A1J6	26ef7e2d-814e-4728-a459-9b15d6476fac	TCGA-EW-A1J6-01A-01-TS1.cbeda021-a81c-4a79-a505-f8f0b4cb6620.svs	71e83f7a56b819fea363d48955ed4508	185999283	validated	1	-0.246186
TCGA-E2-A10C	279bcceb-57eb-4ad6-a248-c091eb510729	TCGA-E2-A10C-01A-02-BSB.98829461-a7d3-4e6d-a172-e7c17335c6e2.svs	7f5168e3a2a2b504e79cb703157956d7	194963811	validated	2	-0.107487
TCGA-BH-A6R9	2710c693-2ac4-46f6-a760-d88ecb1dab47	TCGA-BH-A6R9-01A-02-TSB.2A3B365C-A41A-450B-BB31-798B87D3C423.svs	9bc828becc253e54651a8026f230fab6	343269119	validated	2	-0.390899
TCGA-B6-A0RU	2806776b-bc3e-4cc1-933e-e536de11acfb	TCGA-B6-A0RU-01A-01-BSA.7ddc93c5-d027-488b-97e4-eccd89c5deae.svs	d0c0abac852e3a73cd8d2f9097c329f8	198466807	validated	1	-0.372448
TCGA-A1-A0SM	286328f8-494b-48b7-8849-83847926673f	TCGA-A1-A0SM-01A-01-TS1.cd7bf3d5-af28-4149-9aae-3bb69301bfb0.svs	dd5b92990edb6974e31f6cb98815fe14	281191439	validated	1	0.314082
TCGA-S3-A6ZH	2868a103-1480-46de-ab54-867aab131e2d	TCGA-S3-A6ZH-01A-02-TS2.DCF28540-6410-41AD-8345-1061DF1956FF.svs	3478b4f513087f99239d66977cc8faa2	393145551	validated	2	0.273204
TCGA-AN-A0FL	287e9376-7953-4017-ba01-67f5896e5cd2	TCGA-AN-A0FL-01A-01-BSA.78d30e6e-2bd3-439c-8063-5ca6a09828cc.svs	f4ff0082192cb18a52046661ee787291	434296335	validated	1	-0.255436
TCGA-C8-A26Y	2a21bd97-6dc8-462c-bdd3-6de5f1e3bdbe	TCGA-C8-A26Y-01A-01-TSA.a0e88f2c-0f97-4661-b349-0b5317a34be5.svs	1d098df5132e0982f1d4773e37dfe27f	383192711	validated	1	-0.321288
TCGA-AR-A24H	28bf31d1-c922-4b41-abf5-d9fa51ab560f	TCGA-AR-A24H-01A-01-TSA.540626c5-7295-48b4-9e4f-5e41ec421aa1.svs	f161113d7f69053e72e70d432405dd5b	154430417	validated	1	-0.240986
TCGA-A2-A0D2	2a256756-8ea0-4d37-b9eb-f72b007ad8b9	TCGA-A2-A0D2-01A-02-TSB.74de3ac3-3f96-4426-b6b0-228282978570.svs	c60adeaff2256d989de04ad4061aba90	335440623	validated	2	-0.282462
TCGA-A2-A04X	2ad7ab3f-dfe5-48ee-8e9e-8506b36a135c	TCGA-A2-A04X-01A-01-BS1.dfc80b9d-cce5-4f91-9e2e-a5dbff049463.svs	d1948f563fff0a1e409a520ac5b8e7fe	134744334	validated	1	-0.252854
TCGA-A7-A0CJ	2aefbd94-b3ef-4aba-b36f-a873b85d3a8a	TCGA-A7-A0CJ-01A-02-TSB.e090ba35-b5b7-469f-a267-8c8c68bc2c2b.svs	fda77dc0f7df87655b27897ca4222798	214592211	validated	2	0.208184
TCGA-BH-A0HI	2a8fde15-72f1-4430-8c5c-a075ce11a568	TCGA-BH-A0HI-01A-01-TSA.90298880-ffbf-49c4-be65-7b0fc76fce8b.svs	8db1410e3c388452d5b80370204d709a	143912659	validated	1	0.414386
TCGA-5L-AAT0	2c160733-0ecf-4067-9811-e1db718d83ae	TCGA-5L-AAT0-01A-01-TS1.E7894281-DAB5-4603-B42A-A4C71FBE3D37.svs	88d52c15d09d3340cc84171be01944ad	154590837	validated	1	-0.104006
TCGA-BH-A0BM	2b6ec763-a89d-4bf6-b182-5c2ef62e708b	TCGA-BH-A0BM-11A-01-BSA.dc5c9770-8b07-4712-ac5a-f195efda7561.svs	e9f7c5df21a020d726ac7c519ad5bd1a	250341531	validated	1	-0.111135
TCGA-BH-A1FG	2dd46103-2126-473f-9615-131c80d2122d	TCGA-BH-A1FG-11A-01-TSA.2dbf1459-1072-44b7-8a61-b62aa5c2d86d.svs	e507f25a696859036e785cfc21bb3229	64952395	validated	1	0.359027
TCGA-AR-A0TQ	2e4f8fb7-073e-4716-8f41-c1c27923a9f5	TCGA-AR-A0TQ-01A-01-BSA.ed7f9356-b8cc-4e4b-8caa-d977e4441831.svs	f5fabd83dfc14ea687cd559200a0e1e5	351388303	validated	1	0.257238
TCGA-BH-A1EO	319d2b34-b9e5-46dd-915c-77acfb3d37ef	TCGA-BH-A1EO-01A-01-TSA.f976fed3-c414-4f35-84cf-76c2f04e1de1.svs	35d9eeedd8af0d2955c297c12b865e0d	127333307	validated	1	0.0261072
TCGA-A8-A086	324df205-a5fd-4252-9862-33d9c0ac58f7	TCGA-A8-A086-01A-01-TSA.a432a95f-5863-4ad9-a2eb-7f986c62e096.svs	bc7910142f2727a30643410b222fc8b1	274060069	validated	1	0.401004
TCGA-E2-A152	3495efa5-0159-491f-a4f6-42fd9f617772	TCGA-E2-A152-01A-01-TS1.33593446-31ba-4b2c-8f4f-80fbc535c592.svs	6dfd52cfc39e9386dfbbb23008d921ed	265958647	validated	1	-0.227735
TCGA-A2-A0D4	352ce1a3-a5e0-4d26-862a-cf59d16851d2	TCGA-A2-A0D4-01A-01-TSA.471f053f-ccfd-4d9a-89d6-59eaf3d7c459.svs	1b487f6863a53d98c4da41ac3eb25dc7	227649321	validated	1	0.352565
TCGA-LL-A5YM	3b980ccb-baf1-41ed-87c9-24a2056bd04c	TCGA-LL-A5YM-01A-01-TS1.F40B66C9-4C42-4139-98EC-C5799B2D86F5.svs	6f05d205efc08f09c8c0115a242275f7	350898511	validated	1	0.0799062
TCGA-AO-A1KP	3c30dec1-3fbf-42bf-91a2-ff00a3e7b068	TCGA-AO-A1KP-01A-01-TSA.944cf99a-9e79-482d-b09c-3a140806e56f.svs	571a3d045417b618a49d74e343feb4fa	188737691	validated	1	-0.0652606
TCGA-A8-A079	3cd7a8d7-620e-4403-8589-d5d44ecb4534	TCGA-A8-A079-01A-02-MS2.62d794d5-a44b-493b-be71-30f31bc80b9e.svs	f8bdcbfbb390e5b81d643d265593d80b	322255937	validated	2	0.244973
TCGA-A2-A0D1	402ab001-3eb4-4b5a-8301-5dc3614048e6	TCGA-A2-A0D1-01A-01-TSA.4cf43b24-cdea-4eb2-8413-677057458810.svs	3fcc86f245f9013af2dce607944351b5	492593379	validated	1	-0.315622
TCGA-A2-A0T2	40dcb3e6-1a31-44e9-8f8c-7f3a8639c7e3	TCGA-A2-A0T2-01A-01-BSA.3613219b-687b-419f-ac8f-33b668b72446.svs	7f0b1476ea80bf0f119e9d7da8c95932	185983223	validated	1	-0.283136
TCGA-B6-A0I2	41a1adea-8a1f-483d-9d11-dbc1220c8df2	TCGA-B6-A0I2-01A-01-TSA.0570e14a-af12-4d0c-94d0-29f5788baa64.svs	ec83b33ca5c06a7ef32f896f912bf272	209450705	validated	1	-0.24966
TCGA-A8-A07F	437827d6-7027-45d6-b664-0a89f1abc1f1	TCGA-A8-A07F-01A-01-BS1.288ddf7f-30dc-4fed-a4ca-18fa8172e3ee.svs	c38b5fb5aabd6918389baffc62f97023	360156085	validated	1	0.210444
TCGA-A8-A09Q	43bc0771-abb7-4b6c-9ff2-e3e7ab2d6909	TCGA-A8-A09Q-01A-01-BS1.4f8c6124-a269-4b1f-ab08-efc7806ca913.svs	4edcf664955cfbb2cffc86e1e7663277	243258873	validated	1	0.0655964
TCGA-A2-A0EM	4376ed65-6ff5-476c-8d54-4e426f79d21f	TCGA-A2-A0EM-01A-01-BSA.aef9970e-ae41-478b-bdd1-510eec165c06.svs	ec15d75dafe636fcb54b0d85a92a263e	203387759	validated	1	0.347764
TCGA-B6-A0WZ	4483d74b-ce76-42ce-9125-8dfb9435ef9b	TCGA-B6-A0WZ-01A-01-TS1.d42e7513-9258-49ac-82c3-0e1be2af24cc.svs	452b502c41ee0a73387bcb4dbc5c09c0	146070343	validated	1	0.381382
TCGA-BH-A1FL	444774a2-2db4-4fe9-91ad-27423f9156b0	TCGA-BH-A1FL-11A-01-TS1.073214cd-89f2-4a19-bea7-cd5c94d2dc5e.svs	8f1e3e43b6ca2a3f61cd8c80db8cfa19	62472881	validated	1	0.0370584
TCGA-C8-A275	455fd959-89ed-429a-9475-b66dce0a1699	TCGA-C8-A275-01A-02-TSB.b15cf752-5b2f-4f2a-9a03-7519bea81732.svs	222945b8859fb25cea3db3befbe6b2ef	225735653	validated	2	-0.24123
TCGA-A1-A0SP	44beba0f-7cf8-4210-a2c9-d0968bf7a8ac	TCGA-A1-A0SP-01A-01-BS1.987709b5-3f9a-4927-aa82-3438caef59e2.svs	f11b2f3c5805c14f48b3eb107a77fc62	138449203	validated	1	-0.35242
TCGA-E9-A247	46e3b6eb-bbd6-41ea-965e-82ca19b8db9b	TCGA-E9-A247-01A-01-TSA.e3ce5a37-5825-4589-bfd5-85b0adcdcf54.svs	7be754051db90c156491a0946b1b6766	137802883	validated	1	0.0491172
TCGA-BH-A18H	495ab2ae-0286-4d87-8c7b-4d4af7eded01	TCGA-BH-A18H-01A-01-TSA.75dba5a3-f9f5-4ff4-814c-7d2451820e03.svs	1880a8ecf89b710a6c95150c004fdd59	217303029	validated	1	0.323502
TCGA-A7-A26J	499ec112-fde5-45ae-881c-d7f1c9a9853f	TCGA-A7-A26J-01B-01-BS1.2D0C74C4-70F9-4B17-8497-B9DF3F90B1AC.svs	141f8bc4ffa7c4eace98748caf7554b4	55601855	validated	1	0.0744456
TCGA-E2-A1LH	4a0c7e4c-ed88-4642-90b4-37ad35b3c892	TCGA-E2-A1LH-01A-01-TS1.e49c714b-f97e-4643-805a-9fad366d64bf.svs	ebf25fde96e5597bf227322e03f21a72	326795313	validated	1	-0.350713
TCGA-A8-A06P	4c5f429b-15e0-49da-9580-b4a6409e4ca5	TCGA-A8-A06P-01A-01-TS1.bfe56de2-bb0d-4164-ac99-cd126521b63d.svs	0256b73fec575bc79732fdec5b2d4c76	301923337	validated	1	0.453065
TCGA-AR-A24L	4bdf5086-fcc2-43b4-87b4-f29b2e191f55	TCGA-AR-A24L-01A-01-TSA.639a9b22-0535-4832-b415-e3af5aee17fb.svs	1cff9b25e97ca43322f1479012b8411a	299663977	validated	1	0.159279
TCGA-C8-A1HI	4cb1c178-0905-45e1-a076-e3aaedc8dd87	TCGA-C8-A1HI-01A-01-TSA.79037eed-779c-449d-8fb7-f2487fabadee.svs	ed73f9eed955952a2d6fd7cc9c353299	195533109	validated	1	0.126297
TCGA-EW-A1P7	4ca8334d-01f8-4510-9268-cd34cf867e78	TCGA-EW-A1P7-01A-02-TSB.5628be59-b3f9-493a-9e68-053187bbb7d3.svs	89b53f792b02c29662cffab6a0e25596	150760955	validated	2	-0.350542
TCGA-D8-A1XG	4d14d2c8-c41c-449f-92c1-018dda432daa	TCGA-D8-A1XG-01A-01-TS1.aad14db1-a4b7-46df-ab4b-c4c4e827599b.svs	5eca7248d6bd1af492d140744d46bba3	224480967	validated	1	0.168547
TCGA-B6-A0I1	4d559407-a659-4ccb-a81e-b6d1e9093f46	TCGA-B6-A0I1-01A-01-BSA.6E0B6FB6-B708-4218-A709-D39E455D6700.svs	5de2f32d59ea0bfc98b89e07c5f83efb	401925625	validated	1	-0.258899
TCGA-C8-A12P	4d55a37b-93e8-46f8-97cd-d6accd698064	TCGA-C8-A12P-01A-01-BSA.0c86a6ed-1d8f-47a9-ab33-7d232c3e359b.svs	8b43164b7f05d72f499a02661a3899d3	355452387	validated	1	-0.167216
TCGA-OL-A6VR	4d3106f5-f0ab-4e82-856c-39238b6447fc	TCGA-OL-A6VR-01A-03-TSC.4CD184CF-7F28-4878-AC5B-6F3E03ED660A.svs	b7eebb34020225b8f88a5edce71b5d69	199170317	validated	3	0.351039
TCGA-A8-A092	4e67a98c-8ab4-4e0e-b446-5a60019012a8	TCGA-A8-A092-01A-01-TS1.02da5bd6-e61a-4986-943e-a0afcfaf3d28.svs	dd3fbecb791dd3a586f7becfeaeab0be	137051209	validated	1	0.180995
TCGA-E9-A226	4f1008ed-f46c-476a-9330-244bc8b0218f	TCGA-E9-A226-01A-02-TSB.794150b5-08d4-4a83-82e4-6c8a812bd236.svs	97408274343cca6a5ca3938224d812f6	134589195	validated	2	0.231811
TCGA-D8-A73W	4f62974e-1d20-485c-ad58-d77d4e3ed341	TCGA-D8-A73W-01A-02-TS2.A9875DA2-4BD8-4A07-BFDE-D71336E02072.svs	e65d670dd3ebcf4ec170890f2f02cc85	242692019	validated	2	-0.125021
TCGA-B6-A40B	4facb357-af96-4b11-a745-1d159629470f	TCGA-B6-A40B-01A-01-TS1.5B2B3C90-F8E8-4853-B1F8-1CEE52253550.svs	9ee5e7a4d780f6c792a63cce4df32f06	64099035	validated	1	0.320085
TCGA-BH-A203	4fdb836e-df0e-4ebe-8bab-464ce1723b50	TCGA-BH-A203-01A-01-TSA.c83f057a-ef0b-48fc-b208-0aea3646af34.svs	a17f37382466bf48bc4e3a7e9f6d0e3b	199373741	validated	1	-0.361078
TCGA-LL-A73Z	50d29d16-cd95-4991-9b3e-4d4106722b12	TCGA-LL-A73Z-01A-01-TSA.5F018F2D-A50F-4670-B99A-9C691EF49FA1.svs	b3c51f78a02b7c14e66b170da5c8d231	140854645	validated	1	-0.266714
TCGA-AR-A0U3	50f46f5e-9394-45cc-9795-bdba59416b09	TCGA-AR-A0U3-01A-01-MS1.64c1dbeb-4a3b-4062-bdf4-2ada1e7c64c4.svs	93aa7e98ec4d621f96ff99fc152532f2	324078573	validated	1	0.334315
TCGA-EW-A1PF	579e2633-4566-4a8f-aeab-e2e2c33b80e8	TCGA-EW-A1PF-01A-01-TSA.580b69ef-3776-4444-9361-e85f183b5b57.svs	bb0a162b161eb5adf390a47da6db8eeb	214802079	validated	1	0.268453
TCGA-E2-A107	513988aa-384b-4607-8e48-4be779de40f3	TCGA-E2-A107-01A-01-TS1.1cf3251a-34c4-410f-902f-17c042aab01a.svs	d8f709612331fcfb21deac41e711faa1	209662237	validated	1	0.128988
TCGA-AR-A0U0	579e23e5-45ab-46cd-bb60-052fa587fd39	TCGA-AR-A0U0-01A-01-TSA.0fcac8a8-5b8f-4cb0-ac12-2fa05dbb6a74.svs	64aafacab6eacbc60bc9f30aea2a1099	244286075	validated	1	-0.335519
TCGA-A8-A0AB	5823e193-f65c-4296-801b-535cd6ab1816	TCGA-A8-A0AB-01A-01-TS1.caa920cc-a74f-41a3-9b12-d8143dda8786.svs	f3fa427fe9745740c9af56a2f0841162	253051389	validated	1	0.113202
TCGA-AN-A0FY	57ef27eb-80f1-479f-9fd0-5fc78ec15cdb	TCGA-AN-A0FY-01A-01-BSA.288f78df-2abe-4b01-aa91-ad2088788fd9.svs	a137f41fe897fd4c869bb0c3fef3cd9c	265518863	validated	1	0.234939
TCGA-D8-A1XC	596ad2fb-a0ab-4e15-8e07-ed7549e694f7	TCGA-D8-A1XC-01A-01-TS1.6b48662f-60e9-4692-8ada-1fb19089d5db.svs	46184eb1d5070d04e96a49a569351549	477826919	validated	1	0.121661
TCGA-E2-A108	59da195c-4b19-4a1e-a137-6bfda901cb46	TCGA-E2-A108-01A-01-TSA.0c7e7368-5625-4542-a1a0-c98f17f540bb.svs	742b0f72dbb7999fbc8e159b28d025fb	185874651	validated	1	-0.213479
TCGA-B6-A2IU	595c3bd5-acf5-4def-843c-1246fc9598cf	TCGA-B6-A2IU-01A-03-TSC.BB626BA9-ECDE-4EFF-8854-DA1C2A9638EA.svs	ea80eb79adbf602b518e8746bf155cd2	144897503	validated	3	0.313642
TCGA-A8-A09D	596269f5-7819-4c05-925b-e0dc8a6ecaed	TCGA-A8-A09D-01A-01-BS1.f67237cc-27c1-4b63-8a9c-5c63791b740c.svs	00b299b30fcdb65049983c732cb4a124	143326027	validated	1	-0.107569
TCGA-AR-A24V	59c64f9e-d972-4165-9812-414f631f4a49	TCGA-AR-A24V-01A-02-TSB.7b8bf9db-edd3-490a-a14b-365e749e3b57.svs	b4afcaa5bd16e60c201708960c3b635d	187126555	validated	2	0.174841
TCGA-BH-A0BP	5a1d1f1c-35e7-4257-84e9-a6f938d1ef4a	TCGA-BH-A0BP-01A-01-BSA.e3fa75e0-9c2b-4eec-8d44-3b10237c1571.svs	4924580d121656fff352e9a1dfb9c099	119917519	validated	1	0.11329
TCGA-E9-A5FL	5b3bdbef-64df-4735-99d7-816686a43ab7	TCGA-E9-A5FL-01A-01-TSA.4543A1A7-CE9F-4038-88DA-F7869AF4B8FD.svs	c8a0d423621cfea049fba48693ffc139	256593567	validated	1	-0.284386
TCGA-D8-A1X6	5ba7eb6c-4257-4fca-8c72-cc640d0d5769	TCGA-D8-A1X6-01A-01-TS1.a7878d66-8147-4d0b-ad0c-99ebb7831cea.svs	8c07c93cfdbc7593026809f1cc450084	153403799	validated	1	0.162612
TCGA-AO-A03U	0b8fd600-aaae-444f-923d-c605f4ded9a7	TCGA-AO-A03U-01B-02-BSB.dcb167f4-c3ab-4dcc-8f40-41c4ce453847.svs	352408524d37646f4da400dd7de65523	165510405	validated	2	-0.104317
TCGA-A2-A0CT	5c454c13-7787-4807-96f5-866a20f9c7b3	TCGA-A2-A0CT-01A-02-BSB.0aa72ee2-8d99-4e03-8f40-7a55d0acb7ad.svs	0167801569d7de44e67ef51d7c8a9708	109852823	validated	2	-0.0493375
TCGA-AC-A6IV	5bfb17ce-6b9e-40de-b1b2-79306a862a9b	TCGA-AC-A6IV-01A-01-TS1.7FBB836B-E6D5-4883-B323-0D6DE3AD8FF5.svs	425d203675d6dc0b830ea72adf1b351b	149007549	validated	1	-0.0937676
TCGA-D8-A1Y3	5c385e08-0779-45c4-9c29-65a05bda7c5e	TCGA-D8-A1Y3-01A-01-TS1.a7b0b267-a323-4f17-ba7c-34ccfcf936e4.svs	18f6b955ec22a2b31141b026be48baeb	311211537	validated	1	-0.290674
TCGA-EW-A1P6	5c69a285-e9b0-421e-92d9-cd1768aa00d4	TCGA-EW-A1P6-01A-01-TSA.1cb89d56-47a8-47e8-8726-4ad5190cae9f.svs	e048ca7e867f65d831b993172dd7e469	172095775	validated	1	0.375121
TCGA-A2-A0EP	5cadc386-59c8-45e5-bc3a-b90f65dbdfdc	TCGA-A2-A0EP-01A-05-TSE.9746AB87-60C5-41FD-BB30-055B8085B344.svs	f8abd9400fb6187db5cbc7a526db9025	127554464	validated	5	-0.302306
TCGA-AC-A8OR	5d4b1c4c-e7a9-45cb-aa94-34a63ab4f3b4	TCGA-AC-A8OR-01A-02-TS2.BCDBF0F3-565C-46BD-B78B-03B178B22A26.svs	a2bc64beaddca35d6c6322a99ac249ac	160153449	validated	2	0.188281
TCGA-A2-A25A	5e0aad04-0978-45ec-a178-08363cb3924a	TCGA-A2-A25A-01A-01-TSA.e00dd3e2-e129-4dc6-84a4-5a6385e8bb29.svs	cc2634539e9b1a2d9ad75a7e0a75398e	150433631	validated	1	-0.000419947
TCGA-BH-A0AW	5e1457ea-e5a8-4287-80cf-1348e7fb2a16	TCGA-BH-A0AW-01A-01-TSA.d3edff30-ce9c-4bb2-b698-4fdb7a078500.svs	d071e45add8b9e7f39ed4e6134301ca8	747073571	validated	1	-0.293428
TCGA-LD-A66U	5e6a4886-7f7c-4cf7-85a8-dcdc3d17b295	TCGA-LD-A66U-01A-01-TS1.A7BDD6E8-BEE1-4F56-B1BF-4100706FC690.svs	03db38caca71068d1d7bf4d12b07fa9b	247782241	validated	1	0.243026
TCGA-BH-A0GY	5e815ff4-3eac-4322-a69c-2e7e4f158fe4	TCGA-BH-A0GY-01A-01-TSA.d5301721-b7af-4291-96dd-220436458f10.svs	72a369c47a0d03d2f7db33157bcc5d58	385460583	validated	1	0.295592
TCGA-AR-A2LM	5ec3d38f-d737-4eba-ba83-a7dd26bb4787	TCGA-AR-A2LM-01A-01-TSA.F74C259B-C369-43F7-8D4C-9C0F71DCB07E.svs	1f2cedd20314b51498ea871aa9799ee2	284408493	validated	1	0.0220805
TCGA-BH-A0BG	5eecf0a8-6e65-45b8-87c6-ea436bdcf05b	TCGA-BH-A0BG-01A-01-TSA.e8a4f7a5-137e-4647-9f9e-528f308112e3.svs	324d934810d95a4c561f01ac473ad376	361279261	validated	1	-0.36972
TCGA-A2-A0YE	5eeec373-f40d-4439-9afd-82baceed2c3c	TCGA-A2-A0YE-01A-01-BS1.7203b6fc-3a45-41e1-9104-14255fe4eb6e.svs	812817ba89933abbf96da328ea07dcce	311822943	validated	1	-0.37067
TCGA-BH-A202	5f7da64f-aaaf-4a31-b144-83bd6656bd3f	TCGA-BH-A202-01A-01-TSA.c8671f7f-1c8e-46f2-bb75-89786eda4c8e.svs	2542e323ca58627ac9a0ba40f99e8131	318911871	validated	1	-0.0585904
TCGA-A2-A0EW	5fbbfd9d-b870-4fd9-a596-8aa5a5ae9e2e	TCGA-A2-A0EW-01A-02-BSB.09a14d8c-2c79-43e9-b08c-73481d3ec01c.svs	ed259f5644f11e92371c78e8c6fec2d3	656194161	validated	2	0.148271
TCGA-EW-A6SD	6056d228-3447-4781-91bb-0cc19054fea3	TCGA-EW-A6SD-01A-01-TS1.7DCEC4B4-086D-4694-AB4F-9091A8A20205.svs	116180674fa787b403d2d4f0ce1b445d	239600077	validated	1	-0.259044
TCGA-D8-A27I	60deacc2-3922-4570-89c6-6e6664e75954	TCGA-D8-A27I-01A-01-TS1.853e903d-d155-404c-8546-19fe9464a04f.svs	e29b6e9d90d84822f2ae7df834e5f330	156777361	validated	1	-0.033351
TCGA-AO-A0J7	60fd843b-e324-4602-9d79-56de526d56dc	TCGA-AO-A0J7-01A-01-BSA.24323379-2daa-45cf-b3e8-f8e4da05a90a.svs	88e640c7e73956fcae17250f7c8159a3	113469871	validated	1	0.277497
TCGA-A2-A25F	6152c333-c770-4cdc-a5d0-df0e49b8e2e9	TCGA-A2-A25F-01A-01-TSA.3c7665d4-4d6f-4540-9d4c-d57378c1849e.svs	049663b7fc2f9c9746d09cbba98ac05a	106898973	validated	1	-0.427857
TCGA-AR-A24Q	613c7aeb-c034-4a92-a884-fb32058cc5ff	TCGA-AR-A24Q-01A-01-TSA.cca6142d-12a1-410b-b480-7de4d6f3270f.svs	92d89a4c1902c63b0fddb508411dd59e	229586499	validated	1	-0.337836
TCGA-BH-A0DG	0bacbe82-3a58-4fa6-8eed-ca29c81d7164	TCGA-BH-A0DG-01A-02-MSB.46920fd1-be28-491c-87cd-01ae77283a76.svs	c5f6aa841f98d8f4fbc09b8a4fcced1b	225360525	validated	2	-0.0045552
TCGA-AR-A2LE	61f202fd-c99d-4e85-9f3e-cfb8a0002247	TCGA-AR-A2LE-01A-01-TSA.29D5EDD5-A17C-4918-A565-64335796984C.svs	0eae4b284199413e7b0972c6dd50250c	135441669	validated	1	0.133322
TCGA-AC-A62Y	623b48d1-a7f4-4230-8713-89576371d92d	TCGA-AC-A62Y-01A-01-TS1.9FC104F6-382F-4E10-A392-10273F7E1F6C.svs	51b11e3161519d7fbde38b35e3b0c582	403572203	validated	1	0.219317
TCGA-B6-A0RI	6315a0df-c8ca-4ade-bb42-27e431ded1bb	TCGA-B6-A0RI-01A-01-TS1.89a3333b-0f81-4154-a28d-91bc53e7682c.svs	4cedfafe39a7fb07486635ea4293afbc	235599037	validated	1	0.428933
TCGA-D8-A1XW	631f7f6c-03f7-41fc-a33e-5e71df7491f5	TCGA-D8-A1XW-01A-01-TS1.87a1c453-d388-4144-9123-a8d87de55710.svs	debef53c3ee783463a3806fc6f328cd1	411330339	validated	1	-0.276426
TCGA-E2-A15A	62affd99-2bfa-4765-9d99-b3fb3652be56	TCGA-E2-A15A-06A-01-TS1.bc17c613-409e-4308-beae-d7dea1493c10.svs	411d5edd44e4bf47a27ceb4fb95425e7	358786387	validated	1	0.37969
TCGA-OL-A6VO	63fbc8a1-95fd-4af4-98f3-9851e7e96475	TCGA-OL-A6VO-01A-01-TSA.1654A5EF-A6C0-47C6-BD01-56A52F368F2A.svs	acf54dc668cc6f2667aecbe25abc9a1c	171767841	validated	1	-0.357811
TCGA-S3-AA11	6407f9ce-21ce-4181-bf70-fa0dbb2553c3	TCGA-S3-AA11-01A-03-TS3.8C92F642-024A-482C-A5D0-A49910FE31C6.svs	7afe3c444855623d0a650ad39ec44908	348329791	validated	3	0.00600173
TCGA-E2-A1B0	64064879-7412-4b11-9810-33321be77ee5	TCGA-E2-A1B0-01A-01-TSA.728f0954-4ed3-4d7a-932d-fc250ba11b61.svs	6894d6053712cb8a18bd1f63f74b5701	289442837	validated	1	-0.231806
TCGA-A7-A0CD	64ed8ea4-00a2-4059-a2a0-897f144a6975	TCGA-A7-A0CD-01A-01-BSA.a48267de-7bf0-409f-a8b5-9712f2e06a90.svs	6152c89c2813c2667c96c9fa1b47ecd9	406658563	validated	1	0.453564
TCGA-BH-A42T	657d707a-3cae-462e-ae7b-73eae661324a	TCGA-BH-A42T-01A-01-TSA.2DE6520B-22F3-49A6-9C06-FDAEC456AEC2.svs	acedaacdf156dad4a4cb2749f8a1f936	657740369	validated	1	0.11941
TCGA-E2-A150	65613803-689a-4904-8f4f-d2c387874a1c	TCGA-E2-A150-01A-01-TSA.c32feae0-434d-4e04-9cfa-5b0d89547711.svs	cb174fa9aa2c84f85bf4c95717208f7e	124509299	validated	1	-0.278063
TCGA-C8-A138	66064c57-9ac0-4d16-9e93-b237a1a31536	TCGA-C8-A138-01A-01-TSA.51e98f1b-b02a-4c46-92d4-73bc15a006d0.svs	4df2f72b5e1fe741f48b4ada2fe8400d	129178941	validated	1	-0.39985
TCGA-D8-A147	660af25a-5c33-403b-b08e-89d8e5a8dbf8	TCGA-D8-A147-01A-01-BSA.43927f61-3f8f-4e8d-bd52-2ec699dbdc37.svs	5a10b20179a174088c2ae31d0010e995	177782839	validated	1	-0.419082
TCGA-AO-A0JA	669a71dd-c9fd-41e2-a736-7d54574af04c	TCGA-AO-A0JA-01A-01-TSA.818b6240-5b8c-488c-9354-0faeb5491495.svs	461f49cc39306d7a8777a9ad286437dc	759729519	validated	1	0.0490904
TCGA-AQ-A04J	667ed261-3a38-442e-a75d-2f1874e2b44d	TCGA-AQ-A04J-01A-01-BS1.83b89953-2edf-4a7c-bb98-c308fadffc3d.svs	d3abf7c504bb51f5acc4820e2ebd6c9f	262505808	validated	1	-0.413394
TCGA-3C-AAAU	6746b841-9ac7-4a7c-a7d4-2cfb934153e4	TCGA-3C-AAAU-01A-01-TS1.2F52DD63-7476-4E85-B7C6-E06092DB6CC1.svs	8a2179bddaf0dfc2a233fa8a9f3ba510	498182933	validated	1	0.00140434
TCGA-BH-A0B1	6815e15e-16a5-47d6-9166-1a53ea641ee4	TCGA-BH-A0B1-01A-01-TSA.2739b8f3-4b3b-4f93-8a37-decb4367178a.svs	ce56a19463effc409cc3d1da04aa7cff	576413161	validated	1	0.244449
TCGA-A2-A0YM	684fa229-e326-4d66-8c77-26cb388f1c89	TCGA-A2-A0YM-01A-01-BSA.26fc4cb8-24ef-494a-9334-db3a9099199f.svs	91fb690305eea15c3ae1c52d738434d8	125399035	validated	1	-0.297685
TCGA-AC-A7VB	6866a1c5-f979-473e-9caa-8e4336bb1c88	TCGA-AC-A7VB-01A-01-TS1.E9E70973-2C6B-4EF4-92C2-39B6E9FAE0AF.svs	528d70270f0a3713bb141e638163db36	613007139	validated	1	0.144981
TCGA-BH-A208	68ff4056-cce2-4b7e-b4fb-f44b1e8ed67a	TCGA-BH-A208-01A-01-TSA.466c1fcd-c0da-4bc2-851a-fd7c17a5a4a1.svs	b4a1af2c57bb33432bcb3015d9eec30b	83886869	validated	1	-0.198852
TCGA-A8-A076	0af70079-2948-4c25-8ac5-b699160a52a5	TCGA-A8-A076-01A-02-TSB.6a8058db-d92b-4a26-8b84-5ccd4cb198e3.svs	0d22c94661e1dac0b0b71445ce4db1a9	385153163	validated	2	0.149214
TCGA-B6-A0IM	690459f1-2b95-46ce-a84d-f11e3fcb7798	TCGA-B6-A0IM-01A-01-TSA.b038a0c6-b657-47f0-99b7-475c9596c4b6.svs	3e253b2d645637306d81231e7fdcc808	421826517	validated	1	0.299902
TCGA-EW-A1PB	693237ee-c8ff-4fc6-84f6-ab4c127c76f2	TCGA-EW-A1PB-01A-01-TSA.9f19b5e5-46d1-448b-b528-a431ba527adb.svs	5303e077f1d5c89d09f1cc1eb789eb39	164065619	validated	1	-0.241977
TCGA-E2-A576	0afa2925-d2c1-4949-bde4-a85f084641dd	TCGA-E2-A576-01A-01-TSA.B5BE3814-145D-4236-8152-BA39A1B7D0D7.svs	bbbfc2d7180305226488bde61ba84cc8	292543395	validated	1	-0.0526064
TCGA-AR-A1AH	6984b8da-f199-4022-b8d4-71e4cf269340	TCGA-AR-A1AH-01A-01-TS1.a9093b0b-46fc-4b7f-8e6e-3ce53379d44e.svs	fdc2f29ca6bb52faa5ab25f34eb17a93	469572527	validated	1	-0.453147
TCGA-A8-A09T	69b58d59-1088-475f-a3e0-42b34bb2636e	TCGA-A8-A09T-01A-01-BS1.ea346b92-4ab8-40b7-a058-681a2a269463.svs	34a0f462a0e0c651b34520cc9ddfc756	247662435	validated	1	0.364651
TCGA-A2-A0CS	69858c97-32ac-412c-afc5-c37ed68b29c2	TCGA-A2-A0CS-01A-01-BSA.a932a854-ba6f-4a29-9fdc-4f5ce63e440c.svs	6cc47670a664ba39380b418dd39bb6fd	397688199	validated	1	0.350276
TCGA-OL-A66H	6a10a0d8-dab7-45e6-ac2a-615e9b342d3b	TCGA-OL-A66H-01A-01-TS1.192101A6-CFBF-432F-935B-049CE2816476.svs	e28ac58175b3fb919fffb548ba26e340	204819191	validated	1	-0.0341623
TCGA-AN-A0XU	6ace4c74-f06c-45fc-b478-bd36eb15feb3	TCGA-AN-A0XU-01A-01-BSA.bb46ef9a-df7e-4b76-9094-953e3769c40f.svs	750ec2a89c4ab787c128f01c8ab44fd2	186606987	validated	1	-0.356444
TCGA-AR-A1AM	0b3f1a70-f6b0-4367-86ee-74079b178bc0	TCGA-AR-A1AM-01A-04-TSD.D770F269-CA14-4E17-B6AA-F2602A37B2F6.svs	3eddf43a87d2fbdb6f7a2c6fb774a120	154792821	validated	4	-0.00173584
TCGA-E9-A1RA	6b78e354-62c3-403c-9c1b-025f0a2709a3	TCGA-E9-A1RA-01A-01-TSA.b2e935c7-c2cc-4ef8-9f40-4a80a625cc89.svs	49b3d9c6b1148da019de25968175e56b	130201937	validated	1	0.0330932
TCGA-E9-A3Q9	6b743281-f8bf-42d9-b342-81233889a5e7	TCGA-E9-A3Q9-01A-01-TSA.664B1192-F5B9-456E-B51A-65081BB0138F.svs	6269ba244add45abe8f597515f16a720	147871897	validated	1	-0.0514122
TCGA-D8-A1JA	0b441c9a-4c7a-4001-9b6f-f51d693fb426	TCGA-D8-A1JA-01A-01-TSA.6c3ded8c-755f-4f80-82b8-3a5eb476cdda.svs	3d38228a03f5ea2049a3b3114e1072ad	211534359	validated	1	-0.160563
TCGA-BH-A0EI	6b5d1a98-e186-4cd1-a1b1-151d868be00d	TCGA-BH-A0EI-01A-01-BSA.a966fddf-e06b-4beb-847b-62a0e41306f7.svs	fa45543f5868399c914b592fd3fa3276	375983841	validated	1	0.141874
TCGA-A7-A26G	6b9a196c-6632-4ace-8623-2931b4df7b75	TCGA-A7-A26G-01A-02-TSB.3260508e-32e6-47f3-b43b-91ec7056b27c.svs	0b2dc2a91d95e25339923e770c869a0b	113714341	validated	2	-0.380502
TCGA-BH-A0H5	6cc9bdad-3849-48bf-95d8-2f23d8eb785d	TCGA-BH-A0H5-01A-02-TSB.3b222475-012c-4642-8b1b-3a16a77af4fc.svs	b7c88d63a82109908f97eccf9ed505ef	328439887	validated	2	-0.0554976
TCGA-AO-A12B	6cf90ee7-4b4a-4b31-b8f8-10dde5c96300	TCGA-AO-A12B-01A-01-TSA.635646b4-dc81-45e2-92b1-8f087abc5240.svs	91a24d3fe0f4ec0f72722ae01f970985	245452109	validated	1	0.377971
TCGA-LL-A5YP	6d9715c6-0040-46a4-ab4c-d35661ecb3a3	TCGA-LL-A5YP-01A-02-TS2.C03716AC-F6CE-4982-9C7B-75688D7C463D.svs	63829068f448543993ed7562152bd24a	327851077	validated	2	-0.35582
TCGA-AN-A04C	6dc3c6b2-7e65-423d-a335-cdd16150a2a9	TCGA-AN-A04C-01A-02-MS2.7bf1ac86-c95d-4e75-8342-04af2b832610.svs	9ff0bef0bf5f0a19c30c6081872726c5	147008122	validated	2	-0.326768
TCGA-E9-A1QZ	6d8e700d-897f-4950-b3d3-dabcabc2b6ac	TCGA-E9-A1QZ-01A-02-TSB.e65e68ce-e93a-45c1-8bbb-7cc1cc975b25.svs	04a13bc6635de9def28b7799b0e4e85b	166352497	validated	2	0.182577
TCGA-E2-A15M	0b65bd43-d1ab-4a7d-80b4-7131339568a4	TCGA-E2-A15M-11A-02-TSB.4647c282-a521-407a-b38e-68d193851084.svs	03a9fa5e905e62eef8e170109868738d	66700439	validated	2	-0.275872
TCGA-LL-A7SZ	6e522836-017d-4e4e-96fc-bc609050d301	TCGA-LL-A7SZ-01A-03-TS3.78056052-E9C1-4D16-9080-44FE17A91DFE.svs	c6ef466e162e7b56fec6a125404dd516	196545077	validated	3	-0.0485445
TCGA-LD-A74U	6e39f79a-fe67-446e-9a27-384a566d6145	TCGA-LD-A74U-01A-01-TSA.39E23EF1-2100-4985-AD3B-A261A1FE47C3.svs	d025026af67b96502a0885fd1fc0737d	347134861	validated	1	-0.246575
TCGA-A2-A0T0	6ea70d27-bf7f-4e97-96a9-9bf1c4f229c1	TCGA-A2-A0T0-01A-02-BSB.dc5e2a55-4bc6-4655-b86e-5aeb369f05c9.svs	ab44f3e63290046cb2e1de51ef194ab8	641078421	validated	2	-0.38832
TCGA-C8-A273	6f053c57-6cc1-4dbd-a3ca-bbe2bbe25706	TCGA-C8-A273-01A-01-TSA.0eb8a7f8-c3c4-4843-a395-9fffd8b1cc4a.svs	a12c47a07acdcfe276019a7236fd2f1f	235380657	validated	1	0.23476
TCGA-C8-A1HJ	6ee408f3-8429-4604-ba1a-c06f15c7c30f	TCGA-C8-A1HJ-01A-01-TSA.64084e7d-ec1b-43d9-8770-7635f716512f.svs	d737a62018a557419a9bee1a9f8d2e93	194228611	validated	1	-0.400357
TCGA-GM-A3NY	6f14b69d-d42d-429c-afe4-a350bfacf23a	TCGA-GM-A3NY-01A-01-TSA.9FF1CA73-C6D7-4B3A-8E99-91A69E0CE164.svs	6b49344a2b4c443bd85c1b52f82bf0d9	149221835	validated	1	0.00403903
TCGA-A8-A08L	6f7babbc-c0e3-4e56-b9d9-e6cf1d2e03fe	TCGA-A8-A08L-01A-01-TSA.ecd66fe2-ffc0-402e-8808-7dedb0f6a5b9.svs	2860bac2af029fcbb4559523d362af97	441212861	validated	1	-0.454659
TCGA-AR-A1AO	7038b7f4-4fa0-4e2e-86c7-3c2e42f63acc	TCGA-AR-A1AO-01A-01-TSA.b77b7b53-7cf8-4ea5-b705-c041ca6e16a7.svs	181fece76b9d35677a49802f13d759a4	348393583	validated	1	-0.397263
TCGA-AO-A12G	7058d921-25e5-4688-bbac-ba92d3344f64	TCGA-AO-A12G-01A-01-BSA.2910f4ca-540f-4268-be69-4e544e586b7c.svs	e34ed8baeaba8f26409ad8398363d863	273327713	validated	1	0.135598
TCGA-A7-A5ZW	712b9ff3-cb29-4345-aba6-15ca1201e3e0	TCGA-A7-A5ZW-01A-01-TS1.06909389-EBB0-43BB-AE11-A1C0449EADFA.svs	01c665d6658a4220cefa777ad8966979	294099137	validated	1	0.227388
TCGA-B6-A402	70a41359-0ecf-4b19-bf84-72844f0d1829	TCGA-B6-A402-01A-01-TS1.45F6B344-FEE5-4F83-AB34-4F1BA99E445D.svs	732aa9dcc4256e6ee6b4ccb0124aee1f	85825865	validated	1	-0.304088
TCGA-A8-A08Z	70d65dac-ca12-4556-bc41-c8480c986df1	TCGA-A8-A08Z-01A-01-BS1.1fb87e93-fd85-4c69-a7e0-a8e3d889851a.svs	cc54f53a0a45af4e377955b79abd36b4	644195987	validated	1	-0.232066
TCGA-E9-A5UP	71b492fb-d1df-4f4f-a501-839a038f5418	TCGA-E9-A5UP-01A-01-TSA.65C0249E-06FC-4496-87A9-F5A37CF6CC25.svs	b8da372c4a717ce003572963683436af	140541195	validated	1	0.241002
TCGA-3C-AALK	0c0d2afe-a7ca-4b16-9ea8-37e478728d11	TCGA-3C-AALK-01A-01-TSA.B64ED65E-C91A-42C9-89A5-1B099C7112C3.svs	0d38623676a87a98942e4f47f9eb4b00	467589433	validated	1	0.356928
TCGA-B6-A1KN	0c243c2e-1e03-4a62-9bc4-0a03dbbdd625	TCGA-B6-A1KN-01A-01-TS1.7afb6289-4697-4540-a377-64740d6bd20d.svs	523d5b93ec4957c9a5c820815d439e03	213678269	validated	1	-0.0550194
TCGA-GM-A2DO	721241d2-f839-42cb-be50-8a73efd501b7	TCGA-GM-A2DO-01A-01-TSA.7DC927D1-16BB-4AE0-91A6-B73CD8F64C53.svs	aa0907396ad66dd00cc49087df4b12bb	104746123	validated	1	-0.153822
TCGA-AO-A03P	722098be-d119-4dee-8d31-1788c2fc125a	TCGA-AO-A03P-01A-01-BS1.b5b1b2eb-6a49-4d06-a855-7263aaa78ac1.svs	cf021062e658e1eee7f168be329aee73	161680362	validated	1	0.125034
TCGA-HN-A2NL	0c23ae09-d97e-4e95-a71d-6e278ee604b5	TCGA-HN-A2NL-01A-01-TSA.0959AC56-81B8-4CB8-AA50-C2D480F8E584.svs	2e80b111a0d8218a1c8667999c1cf03e	220423061	validated	1	-0.444347
TCGA-BH-A18G	7295f369-63e8-4e33-a75e-878e73df6029	TCGA-BH-A18G-01A-01-TSA.a7ff1888-9f8a-4a64-b461-dde8acac284d.svs	dcda21bb383ca7dab837e00efb83fea8	332831923	validated	1	-0.150294
TCGA-AR-A0TX	72eb9e68-70eb-4922-8c22-5ab31695d0fe	TCGA-AR-A0TX-01A-01-TSA.4f6a2ef2-8c09-4c9a-aea9-5601722f4e4c.svs	043ee5574e1247909063d3585e3b84f6	288284829	validated	1	-0.125792
TCGA-A8-A0A1	7365e590-ad7f-4b61-9a65-ab566cb1a0b4	TCGA-A8-A0A1-01A-01-TS1.eb96c625-348f-4355-a9d2-7e44853a1888.svs	4d31948e4c30065cb435ac52193ae429	419392883	validated	1	0.268121
TCGA-BH-A0DZ	731ea4ff-ca51-446d-86e4-eb7b0d0ec83e	TCGA-BH-A0DZ-11A-02-TSB.81f27798-028c-4adc-8ae4-0efad38819b5.svs	ad227198e1cfb870b288942eadf99896	58983177	validated	2	0.202438
TCGA-A2-A3XS	7398b046-3caa-4acb-a02b-271d0f669df9	TCGA-A2-A3XS-01A-01-TS1.AFFAE37C-A13F-45C6-A323-025B310C46E0.svs	cb0a2169fb375f0d4d514cea7b7c4bc0	204488543	validated	1	-0.330874
TCGA-EW-A3E8	7399299a-d49b-4f0a-bcd6-81fbf5b6db56	TCGA-EW-A3E8-01B-01-TS1.3CD46CDA-81A6-4BF2-B8DA-553AEDA37987.svs	b03d0a513b002f5a3f6bc7cd61fedbc0	270725967	validated	1	-0.0301435
TCGA-AQ-A04H	74625e83-02aa-4b24-8f93-774bcee4e05e	TCGA-AQ-A04H-01B-01-TS1.8687d3dc-67e8-4367-b1bb-ebae55e7f19e.svs	9c65fd780dffb6c29e55ffe1bae15296	321575240	validated	1	0.16167
TCGA-D8-A1JP	7497a2a4-8425-4eb0-8a72-b777c1520cd2	TCGA-D8-A1JP-01A-01-TSA.17850ecb-c049-47fa-8b12-63bc8815e520.svs	233738ffe3de11443dadd34acf954de3	170109297	validated	1	-0.276852
TCGA-LD-A7W5	0c63d458-cfc9-4033-921b-83dfbdd2c206	TCGA-LD-A7W5-01A-02-TSB.9D98EC5D-6842-440B-95E9-4F91DDB9DCA0.svs	c31f02681f68b25fc4bc7de99582f8ce	388230199	validated	2	-0.257436
TCGA-AN-A03X	753b1afb-8b67-4170-8a3e-d370a2765ffc	TCGA-AN-A03X-01A-02-BS2.88b66ddf-fc7b-4b5f-904d-7eafc9654a1a.svs	abe8a1b6998813961be363ccabc979ae	91986357	validated	2	0.400887
TCGA-JL-A3YW	74cee2b9-ad9b-49bb-a563-e57aa2074190	TCGA-JL-A3YW-01A-01-TS1.6306EE8C-C37B-4673-B4A1-D0531686C217.svs	27a538896523b0be21691d34dddcccac	340002453	validated	1	-0.257669
TCGA-A2-A0YI	759248c5-b09a-4e83-a054-421de2c88c5e	TCGA-A2-A0YI-01A-03-TSC.315f5bb4-4ef4-471e-b5b4-ae73a6038c20.svs	4e758aced53d6ef705e41d8658237699	195884569	validated	3	0.242058
TCGA-AQ-A54N	75dc417d-8a76-4d79-aa49-79fc42c32a6b	TCGA-AQ-A54N-01A-01-TS1.99108B68-B143-43A7-8411-2504D24EA0FA.svs	bbf3219c818d72c5b99e46f94549a7af	146092131	validated	1	-0.291763
TCGA-A7-A3J0	7627ffd3-a1b2-4c99-b2f9-88e6ffb0fad6	TCGA-A7-A3J0-01A-01-TSA.B5370575-81BF-4A6F-9701-BD12587AE98C.svs	6911ae90b83c542b8d1915d949a47eb3	230063095	validated	1	0.146935
TCGA-AO-A12H	761f88e1-cd29-44f9-a3fb-ab9c9a64c447	TCGA-AO-A12H-01A-01-TSA.77c4bc81-d785-454c-91a9-bb092baf8079.svs	6dc0eeeb1aca42ae21ed1fc623c9360b	329864145	validated	1	-0.0340321
TCGA-E2-A10A	762e2845-4609-4edb-a176-9a51786f9572	TCGA-E2-A10A-01A-02-TSB.36e0494e-10c5-4b95-a77c-d8dbe2532135.svs	761ed09cb747645c8f345ee90ff852fa	174115723	validated	2	0.155801
TCGA-E2-A14U	7618b34e-0f61-447d-90bf-bbde1d916687	TCGA-E2-A14U-01A-01-MS1.A0A0BD05-6F9F-49F8-B2A9-39A9F10F5947.svs	a069d401fe469db773c2136554412b2d	379870901	validated	1	0.34895
TCGA-D8-A13Y	76371ddc-885f-4fe3-b099-faca5e7a11cb	TCGA-D8-A13Y-01A-01-BSA.e5ebf2b4-7022-45da-8001-e499964080fd.svs	7b754f3da093f0962bc0f58a2723224a	270080657	validated	1	-0.341173
TCGA-GM-A3XL	7696df34-773a-4184-a2a2-c4ce9be409b4	TCGA-GM-A3XL-01A-01-TSA.F83E6727-0539-4E34-99EE-ED3322F4A72C.svs	05899c4a9e58ad5c91b0f674849173f4	217672823	validated	1	-0.35146
TCGA-OL-A5RY	76c438ec-0b03-42e3-85f1-b39aae915a90	TCGA-OL-A5RY-01A-02-TSB.ECCBB7B0-DFC6-4068-9D45-07B1E0C9EF16.svs	86442f4eba6dc5bed05db012951ab0cf	235442915	validated	2	-0.354874
TCGA-BH-A1EN	76ef4f51-fdc0-4907-8805-95ecc7d2726e	TCGA-BH-A1EN-01A-01-TS1.9dfc5f3d-6c6c-49ef-bba9-83187471cf26.svs	566f6b3f9162e48bf0d90db54c789da6	290113457	validated	1	-0.0510977
TCGA-BH-A0HQ	77efa3ed-8c08-4a9b-b484-f31cf1c99bc0	TCGA-BH-A0HQ-01A-01-TSA.177676f4-76db-4918-a57e-99124cfa3f34.svs	22f2bd729f702289d8e86b2fcda58755	787365127	validated	1	0.328421
TCGA-C8-A8HQ	0c7438fb-aa1f-4cac-aa4e-797ef18e0a3c	TCGA-C8-A8HQ-01A-01-TS1.899C4AC8-28EB-4E8D-9810-A860E89AE54F.svs	35bd0fb5587a862995fa6ac065c96678	383389379	validated	1	0.146638
TCGA-S3-A6ZG	7843184b-f710-41e6-85b5-cb7c1582bdad	TCGA-S3-A6ZG-01A-02-TS2.D4625D56-1C91-4CE7-9710-F6FE67C2DF37.svs	d1d1ea333c59f7588260d9b683da7160	586565565	validated	2	0.237823
TCGA-E9-A1R5	794f678f-c98e-4a26-9897-7ca452a63145	TCGA-E9-A1R5-01A-01-TSA.df4a519c-fbd8-443a-96ec-df4eab8a7f8d.svs	100f8dc7b62068c9c63f5e0272acc0d9	338734871	validated	1	0.0439656
TCGA-E2-A14O	7846cf1d-aab1-4e14-9f18-f5f7ca4a52bc	TCGA-E2-A14O-01A-03-TSC.710a66c3-f0a8-4c93-85e9-6fd9906ae5f9.svs	eea2c40199b7f711ebe4657c7b8fc585	215065855	validated	3	0.297646
TCGA-A2-A0SY	79464abc-4051-4c06-b28b-103295d972a7	TCGA-A2-A0SY-01A-03-BSC.111f2ea3-8315-412c-807d-5582f160cb42.svs	47c0827c107556e2becac0148b42246e	326215419	validated	3	0.333222
TCGA-C8-A132	797a20d0-b9fc-4f51-ae1a-4862a95c2244	TCGA-C8-A132-01A-03-TSC.439f1ea4-e2c2-40b7-ad17-0845119b7e8a.svs	525498b8437393c329c8dbdde6c4d643	288879781	validated	3	-0.102104
TCGA-B6-A0IJ	79a81c92-81fe-453b-b869-a647910b7a23	TCGA-B6-A0IJ-01A-01-BSA.19386ba7-7364-46e7-8d70-5375d554817f.svs	d25674af8ac0f966b83d5c9cb09d58b2	191622123	validated	1	-0.331353
TCGA-D8-A1XB	7a04924b-9be0-4500-9845-1df7d955a7cf	TCGA-D8-A1XB-01A-01-TS1.ef5ac532-0ea5-49cb-b959-4f7463fd9d97.svs	5e1ac3b7d02423a12ef02726cd63cb01	196277243	validated	1	0.176139
TCGA-E2-A1LA	0c8baefa-396e-4387-95a4-e0dad43cebc3	TCGA-E2-A1LA-01A-01-TS1.f300df8b-2423-47e1-8a95-24048aaeac80.svs	9e8c209792af041a59a0891773eff41f	123793789	validated	1	0.261127
TCGA-E9-A22G	7b386b72-40ae-43e9-b2d1-d1534d9ca84f	TCGA-E9-A22G-01A-01-TSA.825b13d3-0415-42cc-820c-a2ea524d25a9.svs	319e60299ff7d84b5e66b0650d6ff33f	143739745	validated	1	-0.34355
TCGA-C8-A278	0cb9833e-e22d-45ab-aeb6-2418ae929db2	TCGA-C8-A278-01A-01-TSA.f617a0ab-8b9f-4c15-9bf1-76f9dc0df366.svs	5ad7e3c7623097c98d19bc4ad0ab425e	235776549	validated	1	-0.258278
TCGA-AR-A24R	0d723e19-8a3a-4cc4-90b0-75d5065309c5	TCGA-AR-A24R-01A-01-TSA.56300dbf-4a49-4d9a-b616-bb750904f1b5.svs	f798b4365b76a6278ca802694633065e	200247701	validated	1	0.205961
TCGA-E2-A15O	0cc4c2da-c3aa-401e-a556-308bb910f12a	TCGA-E2-A15O-01A-01-TSA.d73d6e37-7450-4a96-9e21-014f78b2e02a.svs	ac2c30d79808d6e55affffc669892b52	148166741	validated	1	0.149771
TCGA-E9-A2JS	0cf1997e-c1d3-47ff-85ed-d0fd79c7428c	TCGA-E9-A2JS-01A-01-TSA.8C89FED2-C22D-4C19-990B-22FD44EC8AEB.svs	ce925ed4e48024acc01f65a76265dfab	139105027	validated	1	0.00408992
TCGA-AO-A128	7c9cd2fc-8e4b-4867-b090-d11e0ed1d253	TCGA-AO-A128-01A-01-BSA.9019856f-fe50-42af-8588-b73395fc0165.svs	8ae7687c966493f60947046d3928133b	246030935	validated	1	-0.396244
TCGA-AC-A3BB	7ca1284d-ce7e-4e34-83b8-07ddf5b48e09	TCGA-AC-A3BB-01A-02-TSB.D3B5E14C-97F1-4B49-A5C5-DB8AD007070F.svs	bcdeeb7bba06856275496db8da8241df	179916547	validated	2	0.223326
TCGA-E2-A15T	7c92bcd5-37e2-4e54-bcd8-33919fd9da22	TCGA-E2-A15T-01A-01-TS1.8fb07554-d184-4354-bfb5-c08ad658aac1.svs	283aa748bee39e76047518a2b633070b	167796287	validated	1	0.29139
TCGA-D8-A73X	7db282c9-f0c1-4302-8d6e-f01ddd65fdb7	TCGA-D8-A73X-01A-01-TS1.297FED03-D11A-4804-B42A-1E50C0110C6E.svs	25de3f6ad88bf5b077558c8de965fc79	273330019	validated	1	0.226437
TCGA-EW-A1P5	7d2ec3a8-ca15-4c96-acd2-b7d0c52301cc	TCGA-EW-A1P5-01A-01-TSA.0fdc58ed-1cbd-4f60-839e-c12e1450e431.svs	de0237ffec918b10227877eb498e4221	231837743	validated	1	0.196835
TCGA-BH-A1FN	7db76ad3-d7ab-45cc-9544-9e3a53f5ba5c	TCGA-BH-A1FN-01A-01-TSA.282e0721-24ae-47b0-a418-539a8b5c5241.svs	e38effbf6d6a5b39d28f25b08cfc6408	325762069	validated	1	-0.169645
TCGA-AR-A1AV	7dd1a27f-583a-44b2-9317-eacc42c7cff3	TCGA-AR-A1AV-01A-02-TSB.8aac8e77-5af5-4958-86e8-5883c88630fb.svs	90c40a18ced1585e9d34133124fb43ce	179075805	validated	2	0.333728
TCGA-AO-A0JD	0d289df8-5c01-4ddc-9b03-e24f5ac674d9	TCGA-AO-A0JD-01A-01-BSA.4d037bfe-f392-445e-aedd-68ee8b7e0e53.svs	20cbad7151a1e8eb1d89fdb0741d2c85	511000059	validated	1	0.14213
TCGA-E2-A1B1	7dddda51-645c-45fa-8f42-539403ec8bb5	TCGA-E2-A1B1-01A-02-TSB.8d1372de-544d-4c67-9e8f-09bcd33db672.svs	437663cf8514f70a4a27d391ef1954b6	207594971	validated	2	-0.088049
TCGA-AR-A0U4	7df0b134-9e76-45ea-8fc2-bc31edb9eccd	TCGA-AR-A0U4-01A-01-TSA.e671596e-6974-40ec-8013-07cd699843d6.svs	13ea05d47b6fcaca206d042163159e4b	331559687	validated	1	-0.306352
TCGA-EW-A1OX	7e552394-28ec-423f-8e7d-4ce04b639645	TCGA-EW-A1OX-01A-01-TSA.74283185-7c47-44ce-8904-1a121870104e.svs	254fd3d373aaf0da0341acea16161914	612676123	validated	1	0.222285
TCGA-A7-A0CG	0db8d1eb-1135-49a4-9c0f-ca340f2d7432	TCGA-A7-A0CG-01A-01-BS1.418d89f9-9b2b-4918-abde-431da0a0e601.svs	c01dd9a1ee562fcf292dd6ff6c2d4bdc	330476581	validated	1	0.109526
TCGA-AC-A7VC	7ea230ca-53e3-464d-ae89-2e1541023330	TCGA-AC-A7VC-01A-01-TS1.BB26DD06-AFA5-4F5D-A6F6-99A3D154C878.svs	770c20484512ebf7e806eecd3ffb8baf	204072265	validated	1	-0.485809
TCGA-A7-A425	7f4cf171-956e-4a05-b51c-fafaca31e169	TCGA-A7-A425-01A-01-TSA.D8ECCE2B-4CC3-4459-8C20-9F21DE0F9241.svs	0a74aa22a5d82127b8dc6ac34a34fc8e	104740533	validated	1	0.101845
TCGA-C8-A26Z	7f176f9d-c842-46e0-8841-bd8741a8b584	TCGA-C8-A26Z-01A-01-TSA.68f0f7f3-6f70-4188-84f7-b264dbbb4616.svs	8a713e2ae0d1c50d88656030b883d0b7	163672105	validated	1	0.261025
TCGA-E2-A15F	7f08dfaa-6011-4127-b5df-614e905f3fe8	TCGA-E2-A15F-01A-01-TS1.ec2c2158-f027-40b9-945e-e081c7b80e46.svs	bc2abdb6111d19f87e13c5ca2c7284db	290711515	validated	1	0.36057
TCGA-AR-A1AU	7f1d7cf8-ac33-41c0-bafa-fc0b41123dba	TCGA-AR-A1AU-01A-01-TSA.1fc40e4b-617f-48fb-a990-4629b38fd8c8.svs	e052326349e4d7ba7a49016138d15122	160110417	validated	1	0.453253
TCGA-EW-A1P8	7f6fe201-0d25-4946-8d31-defcf02daffe	TCGA-EW-A1P8-01A-01-TSA.56d3d7c4-7386-4e5b-9ee0-630a70032b5a.svs	6f6d7904695e3ea38f070a2b68799b9d	189153781	validated	1	-0.328155
TCGA-AC-A3TM	0f29f699-42a4-42a5-b2d5-304b029cd212	TCGA-AC-A3TM-01A-01-TSA.F95FDB50-245E-4B62-B328-009B57AA8750.svs	8e9cb23eda28f9d51bffd050e6bb2c70	209937255	validated	1	0.1552
TCGA-E9-A295	0e009ece-318f-4fcb-886e-cf3985c66e3b	TCGA-E9-A295-01A-01-TSA.14a39b7e-5d34-43ea-971c-09a8db7694e8.svs	93271c35f982ea67b33ea3acda9b6821	122574101	validated	1	0.287661
TCGA-B6-A0WS	0e3812ed-c275-4cc5-8f66-8c046e5bcbd9	TCGA-B6-A0WS-01A-01-MS1.2e7cbe20-6c15-4267-b2fd-f33b1519ced7.svs	1cdcd581a4aaadb35c43ab0300a72563	214733625	validated	1	0.337875
TCGA-D8-A1JG	80b2aa80-0288-40dd-90f3-a49d4fc4f0b1	TCGA-D8-A1JG-01B-01-TSA.321ed03a-e75f-4611-812b-04c6ac512160.svs	a02a0992178cc6ce6910deb0538e09a3	174442915	validated	1	-0.326857
TCGA-LQ-A4E4	8076f27f-5e7d-4de4-899f-a4c803d9b386	TCGA-LQ-A4E4-01A-01-TSA.5A2B4B62-4AD7-48F1-AF47-3CC66305AE3B.svs	e975a154a556596320574977df7021b2	135763949	validated	1	-0.0785786
TCGA-E9-A1R0	0fb0d10a-9cac-4499-b512-9e6fb607bd15	TCGA-E9-A1R0-01A-02-TSB.76d55fb8-5518-496c-9a80-de81a3073232.svs	b7a09d6047cd320ef98c7fa56ec99a44	181172087	validated	2	0.403392
TCGA-AR-A250	812be0da-616b-423b-8174-460fa0ab1326	TCGA-AR-A250-01A-03-TSC.ac0f9192-2961-470c-9fe6-fd72f7f07d0c.svs	b7058d6a4e7fdc8c05e55814b8c5b8d3	283650715	validated	3	0.0820648
TCGA-AQ-A54O	1460fbd3-8a57-4b96-ac2d-1a32c242e628	TCGA-AQ-A54O-01A-01-TSA.8BB3A7DA-F7DA-430C-934A-A2302F127862.svs	40a3bf98d19a5f962afadcd0e9b0d425	217662579	validated	1	0.103032
TCGA-AR-A1AQ	1479d3b4-3afa-48a6-b5c1-7ddbe5ed7103	TCGA-AR-A1AQ-01A-01-TSA.113b2018-7bb9-44bd-aa80-63eaf688b555.svs	cb921f2cfcb17c9c20a6699c12f69b5b	327580565	validated	1	-0.390521
TCGA-E9-A1R3	8100e4ee-c30b-4134-bac9-62a59c9bd04a	TCGA-E9-A1R3-01A-03-TSC.d045fde9-4cb4-42ff-883c-ecf520e93a60.svs	a9a9abf55e7377d7920a0af563c631f8	325163835	validated	3	0.106501
TCGA-A2-A0YD	81d3d5a5-8350-4ba0-ae35-275f6b20db40	TCGA-A2-A0YD-01A-01-BSA.dbbc3956-3306-4e98-904d-15ed9c0ff148.svs	9d963941890b6d34a2d4df06ef69ba0b	268607337	validated	1	0.378603
TCGA-AO-A124	81fb51eb-6ce0-4ec0-9cff-d33fecbe7a79	TCGA-AO-A124-01A-01-BSA.0770840e-d781-45f2-bbc8-034f0e4138a5.svs	f360ea7700401ee85c7f36fccead31fb	416509819	validated	1	-0.351526
TCGA-B6-A0RV	14f3fb40-7c82-43e7-8764-b97e9214e722	TCGA-B6-A0RV-01A-01-TSA.0dfcf370-4597-48c0-9779-97c7a404be88.svs	035a86d037abe3831a849b1ed8b02e81	272984791	validated	1	0.409442
TCGA-XX-A89A	168a414b-c6f9-44fe-abf4-6658a471a38b	TCGA-XX-A89A-01A-01-TS1.AC9C9633-E894-4F0B-B4D5-A9C701A20414.svs	831f50b0ceda238dc6afab013e179b81	240794949	validated	1	-0.122835
TCGA-E9-A1N3	1511ad44-0af3-4721-9728-4838d83757b0	TCGA-E9-A1N3-01A-01-TSA.16d2d1ec-d6ab-4fec-98ca-42e0ee333be4.svs	0104a94bbcd8b04b5c5cd5cae24f096c	272459221	validated	1	-0.0118034
TCGA-D8-A1XT	82226575-2503-4f19-a209-8e464606a409	TCGA-D8-A1XT-01A-01-TS1.2499c545-c182-419e-b537-889e2b580f4f.svs	632cd472ec55fd3e81eb649f4eab0ea7	225371235	validated	1	-0.486996
TCGA-AC-A8OQ	10636985-75ce-4688-8a4f-53599d8a8d2e	TCGA-AC-A8OQ-01A-01-TS1.8574E320-4426-48B9-88D7-60AD5EA0A921.svs	11bfd465b58c162e476b6ca639280144	310785953	validated	1	-0.428733
TCGA-EW-A1P1	825173b5-fae6-4efb-9373-c0873cfdd9d4	TCGA-EW-A1P1-01A-03-TSC.8fd02727-ac5a-449b-9cd7-628e3dda1c3c.svs	be0f206e84fa23a5d78a716bcbd35596	451726825	validated	3	-0.0817239
TCGA-D8-A27R	1068e47b-eee6-4ffd-970e-8e0a835bd3c1	TCGA-D8-A27R-01A-01-TS1.b39b1443-6a3f-46c4-b7ec-18dab2223450.svs	da39acb0ba7407745de6991db42ea350	236540171	validated	1	0.0827119
TCGA-OL-A66I	10739cf1-d680-4798-a206-a9600d278f97	TCGA-OL-A66I-01A-02-TS2.E1A6C9D3-79DB-4585-9879-1AB340415E37.svs	86fc45cd66fccbe1081be89b29be827f	212625027	validated	2	-0.417431
TCGA-EW-A2FS	10848da1-5213-4cbd-8d2c-42998c1c868f	TCGA-EW-A2FS-01A-01-TSA.028A6732-BBAA-403F-8897-9C74202A01DD.svs	b08f945b5aa07fae5585f7217da63c6d	345582527	validated	1	0.135781
TCGA-S3-AA0Z	10db7018-b216-4aa5-b565-67342e8ca372	TCGA-S3-AA0Z-01A-01-TS1.4DDD6F71-DF24-4B70-A863-9A1163321BBC.svs	8e3ddf14bff4ee9cc94921084423c2bd	361928755	validated	1	-0.381827
TCGA-A1-A0SN	10e65433-fb5c-4744-a894-1389cbe4ed55	TCGA-A1-A0SN-01A-01-BS1.aae55eae-a830-45ec-afd5-8413b7d7bb87.svs	b4ea77262109e1b96e9142029e6489c5	160538187	validated	1	0.20733
TCGA-A2-A3Y0	11225599-68d3-4283-aad9-172e8996983e	TCGA-A2-A3Y0-01A-01-TSA.E893B34E-47F9-4B40-B0AC-3D217F32F614.svs	ddc973238dc201732fc0370800f13005	241756547	validated	1	-0.321386
TCGA-C8-A130	1118147d-1714-46f5-9f4a-9dc268a9f31f	TCGA-C8-A130-01A-03-BSC.f362f3af-a66f-4a3b-a3cc-3768a59602f3.svs	85ba7d328288dc909bee8db2e56fcb06	228843989	validated	3	-0.15471
TCGA-C8-A1HF	15486cf7-cc7d-44d5-968e-845277e7d11c	TCGA-C8-A1HF-01A-01-TSA.d56d3e29-1711-49c8-8628-9210d1ddb71c.svs	26bb11b685d3068920156d7a15233b0b	197984821	validated	1	-0.389373
TCGA-D8-A1XZ	82913202-8251-44b6-a1e1-ce62b8d57525	TCGA-D8-A1XZ-01A-01-TS1.6a844522-1eda-4597-a3dc-bbde9c0835ef.svs	20a555638d4a353cc49fdf5ced22022e	201934907	validated	1	-0.324868
TCGA-E9-A22A	11de0bf7-f4d0-4f58-9b38-d37584cea842	TCGA-E9-A22A-01A-01-TSA.cb4979a2-8b33-4983-9f84-53307fb392ad.svs	5f42bc31a5dad7d5e8cded9fffff8eb2	175106417	validated	1	-0.228491
TCGA-AO-A03T	82ab5b13-2865-4e48-ba62-00007f511c3a	TCGA-AO-A03T-01A-02-MS2.910c2a57-801f-422c-ae31-17dace94b475.svs	dfc0ba6667209c162d5b1460c3dd8b0f	122301111	validated	2	0.12424
TCGA-GM-A3XG	829c895f-cae7-4206-885f-97fd0a9f03ef	TCGA-GM-A3XG-01A-03-TSC.ADDD6BD4-A2A0-450B-9728-E5E00F17191B.svs	69d2a134d9399e6394120c075c8c1f34	201423309	validated	3	0.134063
TCGA-E2-A14Q	1756d24c-db6b-427c-8efb-3400cf8ce8cf	TCGA-E2-A14Q-01A-01-TS1.3bcfc8aa-a2e5-433b-8102-66cc26c9d69a.svs	34319a4a8994efa565f2ce864619f1a5	271046727	validated	1	0.34802
TCGA-LD-A7W6	174f8d13-c969-4336-9f83-45d9866dc6d9	TCGA-LD-A7W6-01A-08-TSH.8F554835-5E24-482E-9F5E-0572C197F938.svs	7f04fa3b53fbe0ed9bf4b413f51dcc22	267553801	validated	8	0.137876
TCGA-E9-A1R2	82b14e25-9529-43fd-9145-1d69b661b9c2	TCGA-E9-A1R2-01A-01-TSA.08bc6aef-5b96-48e7-81fe-b745374d3946.svs	b71e3be699333ff2254671cfec18012c	276279499	validated	1	0.0944457
TCGA-A7-A0DA	17629928-3350-42ff-990a-59982073fbcf	TCGA-A7-A0DA-01A-03-TS3.fec083e6-27fd-41ee-b44b-7bb1f9ec2d12.svs	1d4d7cbb6da20477afaf847254576c6f	375207827	validated	3	-0.183878
TCGA-AC-A5EH	128fc8fa-1d72-44bc-be02-50cfef81e93a	TCGA-AC-A5EH-01A-01-TS1.FE5A32A0-934D-4CD8-9925-78FE99FF13AB.svs	3eacf1e707b9090c3440a1f5a3790115	202348761	validated	1	-0.0596284
TCGA-LD-A9QF	16bd02f3-355c-46ba-8c70-f7300bc769f2	TCGA-LD-A9QF-01A-03-TSC.0AFA2BBA-FB74-4AE8-84AD-AE65522E5EC9.svs	c6ca077bbb9898fd43d7f46db4fbb08f	315356085	validated	3	-0.3086
TCGA-A2-A0ES	8301908a-0d36-4454-8781-af82ebe2dddf	TCGA-A2-A0ES-01A-01-BSA.b0f78d87-bc17-441f-bb40-6028b6e64099.svs	d86bad832e246dacdf1a50d1d0ca61b8	297337547	validated	1	0.402038
TCGA-EW-A1PD	12c5ee94-aa59-49df-bfd3-f5981e901a60	TCGA-EW-A1PD-01A-01-TSA.fc5cdd95-913b-4466-bcbb-6f482bfb0764.svs	291b6168e985a3632c6c42e881a4dd08	84796737	validated	1	0.1502
TCGA-A2-A04Y	17d73c53-290b-4203-9200-b3f5902fe0e6	TCGA-A2-A04Y-01A-02-MS2.42e84e21-3226-4585-9865-3b624fca05bd.svs	8adbf7e9a643ba97cf3be7a331d9c3af	198275436	validated	2	0.142937
TCGA-EW-A1J3	1365752a-b3be-4cbf-ae01-955a9f1bce19	TCGA-EW-A1J3-01A-01-TSA.fdb88562-3185-43d4-ab9a-3d5a8f4a9edb.svs	4b1c518ae419aeeb7c4b6e844fb6a94b	306485881	validated	1	0.132238
TCGA-A2-A4S2	16d67af5-5d16-4dd2-b6e4-aeaf9c28e0a5	TCGA-A2-A4S2-01A-01-TSA.2C323592-205E-4066-AC07-3CF055B9089C.svs	2b64f4fc2ec6f00c2066d2a45ef97488	275148979	validated	1	0.203044
TCGA-WT-AB44	16e3b0a5-36a5-4742-bc99-3d831a720c60	TCGA-WT-AB44-01A-01-TS1.B6C0EEDB-E5B9-4B0D-8599-23879A0419EB.svs	dd27a7326dab2ac3a0f6781b089d599b	35495347	validated	1	-0.224513
TCGA-E2-A154	140f1097-9544-4d00-af9f-1291d8de8091	TCGA-E2-A154-01A-01-TS1.49b5b0d1-36eb-486f-bcf2-e575ac4764bd.svs	dc47a7b0c7841a9a37d89e54cdfc31ac	213583517	validated	1	0.400021
TCGA-AN-A0XP	1e6a155b-b078-49dc-a83b-69ed1664bf27	TCGA-AN-A0XP-01A-01-TSA.5af16c3b-6b75-4d07-a769-d917baf6f898.svs	38c53e4f2ff08f38a4d7c268be2d1a3c	185950785	validated	1	0.237575
TCGA-AQ-A1H2	1cb5709d-013b-4b7a-9a7e-4ae741ce9df2	TCGA-AQ-A1H2-01A-01-TSA.529445fe-410c-43db-9fe3-e5ac13387eec.svs	deffaa5e058c7ab271a910ccec77753b	92825699	validated	1	0.0914514
TCGA-E9-A245	18c1a171-5296-467d-bb49-3d44949ee9bd	TCGA-E9-A245-01A-02-TSB.3d29009f-2d36-44d8-8b9e-325b72946d66.svs	e46fa417a3a161421bb2f21dbbc55b77	177877125	validated	2	-0.187726
TCGA-D8-A1XD	8374c336-f655-40df-b0bb-d16aafd43342	TCGA-D8-A1XD-01A-01-TS1.c21dde19-2c65-4c17-ae8f-27371c2413d1.svs	eb5a425a2a1f215234b7557a4f3b6638	246919561	validated	1	0.184561
TCGA-A2-A3XY	835bc8b5-79e7-4b6c-9c23-2a612630390c	TCGA-A2-A3XY-01A-01-TSA.6437CD74-9C3D-481E-923E-00A8681EC078.svs	f761e1b5c80d225af863012352f83902	123236215	validated	1	-0.410145
TCGA-A8-A08G	1e12c8f2-02b3-4e4a-a4ed-86debca2d087	TCGA-A8-A08G-01A-01-TS1.00c53463-683f-443f-b693-5673b3b564ff.svs	b443bae4253811b6bdf131917bc0fbc9	160508755	validated	1	0.0476663
TCGA-E2-A10F	1c262c38-d37c-4acf-8a5f-2da7f0ceea15	TCGA-E2-A10F-01A-01-BS1.f98984f5-85ff-4ca5-bcb6-cc6d2e375bc5.svs	1085fb2acc946cc677db7500b98ebf03	113072151	validated	1	0.269297
TCGA-LL-A6FQ	1c47bb39-19bb-4c83-9820-29e73433e4ac	TCGA-LL-A6FQ-01A-01-TS1.D2E1CF23-7EC9-4BDF-9C1A-4C3342EA23C4.svs	d1063db751875a63ecb953ce517a1100	208615487	validated	1	0.162341
TCGA-AC-A3W6	1ceeb93a-a6d3-41af-b2b1-922af6ce9816	TCGA-AC-A3W6-01A-01-TSA.AF989587-1EF9-48A3-8055-B45BDFDB81FA.svs	6190112b1b3b83ab1e8b224311ae952a	328379279	validated	1	-0.210243
TCGA-E2-A15D	1d11653b-2aff-4f2b-9cd7-e0c776bb22f8	TCGA-E2-A15D-01A-01-TS1.3079ed1e-0fe7-45b1-9ec1-c19c5d0b4df8.svs	11f578ac7c516b530e5be8bfc3aa6597	199594121	validated	1	-0.154432
TCGA-E2-A14Z	195d5c14-9475-4d17-a663-d139969451f9	TCGA-E2-A14Z-01A-01-TS1.d497c151-5df1-45c7-b712-75533a6ef412.svs	d4e47290b595e32afb328235047adf78	215239539	validated	1	-0.135497
TCGA-EW-A1PH	1976d4c4-5e2c-421b-a831-75ed8da6fe24	TCGA-EW-A1PH-01A-01-TS1.2f389a6d-0faa-49c5-bb7d-ff0eaf2adb69.svs	0a85e7cf757bcce69346d23966174d14	154472303	validated	1	-0.36477
TCGA-A7-A426	1c64cc30-5715-4106-b893-5677fe6e3f7f	TCGA-A7-A426-01A-02-TSB.F4C4E7A7-98C9-44AA-8D15-A9A75D414482.svs	5139ab0efac59ebfadbfddb1701858f9	106517115	validated	2	0.188759
TCGA-GM-A2DH	1a054c33-cf9d-4628-b9a6-f5ccb492dbce	TCGA-GM-A2DH-01A-01-TSA.E3F030AF-39E8-4725-A338-9E93F9E6F79C.svs	45505a7ec1c39a7ba74971f0fc43ebcd	317269257	validated	1	-0.467002
TCGA-A2-A0T4	8458a15f-edc7-4afa-b26a-9b5945456137	TCGA-A2-A0T4-01A-03-BSC.c48434f7-8ef4-40e6-b115-87318032046d.svs	45023039fc9340d053b3260e9b07dd87	252398675	validated	3	0.27032
TCGA-A2-A1FZ	1bb0465e-63a3-456d-8505-fa57170708a9	TCGA-A2-A1FZ-01A-05-TSE.92edfd43-6c1e-4b2c-851e-e0968ad67036.svs	ab235a73ef8155ea0df588f92b3da685	130216123	validated	5	0.32987
TCGA-E2-A1L6	1d1681a5-83b3-4404-9fed-e5403cc5ca67	TCGA-E2-A1L6-01A-01-TSA.6ca116b8-0363-4196-bbc8-232608f87384.svs	3c3a6c7ee3b8a44ae83b10ba87ef6b4e	183828535	validated	1	0.381605
TCGA-A2-A3XZ	1d22e58e-1347-47d8-9231-c52ac5b79723	TCGA-A2-A3XZ-01A-04-TSD.F4F20F43-4A8B-4697-A46A-E43250604983.svs	81db6aa7f3ac8cf8bbe579342fed5005	224116607	validated	4	-0.332731
TCGA-C8-A1HG	1bd5b6c1-6d87-45fe-9590-09c216a2045f	TCGA-C8-A1HG-01A-01-TSA.6acb2e7b-9d83-424a-ba81-73c02863eaa4.svs	589e206bae78152f038ad18c587197ac	196487591	validated	1	0.00267671
TCGA-E2-A14V	1a85a322-be85-4f49-9b0f-009597e29e67	TCGA-E2-A14V-01A-01-TSA.97141a78-1272-4533-ab86-d787c86baf4b.svs	96644acb178cacdcb14489a4c473649f	223134189	validated	1	0.27631
TCGA-BH-A2L8	211de288-99ef-48a3-9cec-9ccdbdbade61	TCGA-BH-A2L8-01A-01-TSA.BB86D75F-CD05-4200-A4B7-2D83C697D53A.svs	a0799a98fad8c7b48b6299ad55ee43d1	666305829	validated	1	-0.212509
TCGA-A8-A097	22bf9bb2-0188-49d7-b80f-41a375b5f07a	TCGA-A8-A097-01A-01-BS1.6b89928e-f322-487e-8b96-819e432ebd1b.svs	346048708c855c480d6f7e729ff355ae	654209937	validated	1	-0.281344
TCGA-LL-A442	22d11f4b-2c14-418e-b6f6-d39cd0d739e5	TCGA-LL-A442-01A-01-TSA.EB28ADD6-530F-423A-B6C4-998490972A34.svs	28dca548b8f901905f506600d8b835d1	116015059	validated	1	0.18385
TCGA-EW-A1IW	22ce5d8d-e9f5-4fa4-b9e0-1a0ee88a812f	TCGA-EW-A1IW-01A-01-TSA.23f64e8b-95c5-42b3-919e-65d43275d804.svs	ef69b569407725c7e18468f3b157fba8	207461041	validated	1	0.196159
TCGA-C8-A27A	22ea56ff-fdcf-45e4-8f5a-e5e11fa03cc9	TCGA-C8-A27A-01A-01-TSA.42984a4b-670c-4649-9c2d-f830da9f838f.svs	a06773848f4780518728a118cc6bc7d0	301770713	validated	1	-0.00459536
TCGA-D8-A1XY	21378862-fb3a-46b7-9044-5bf09f0938b9	TCGA-D8-A1XY-01A-01-TS1.2e8a6af7-420f-4738-a8e8-0aa5befddff5.svs	c21d81d8dcf187c372cf11898cf7c5cd	299809879	validated	1	0.2301
TCGA-E9-A54X	23181f77-acaf-4ec5-b019-c9873a11e807	TCGA-E9-A54X-01A-01-TSA.6FDFF7F9-3D49-48CF-96FE-ED6E9D6A1014.svs	71aced5d437a4708db851d7fcbb917ba	278238263	validated	1	0.266791
TCGA-BH-A201	218aad51-a20f-43f1-a661-99e378a0d9fd	TCGA-BH-A201-01A-01-TSA.19e3ea38-ce75-49fb-81b3-45e14890f370.svs	8a3bacd12714a42db5de43ad7d9072d9	165286643	validated	1	0.344318
TCGA-B6-A0IO	21c5c34f-96c6-400f-82ad-a20ce4bbfc00	TCGA-B6-A0IO-01A-01-TSA.c6600460-c39d-405c-80e9-1770d89e2716.svs	4559b660b2e9ea866c6620e1c4c9c7a2	175018835	validated	1	0.085068
TCGA-S3-AA17	2359b5da-988b-47fc-b63a-ea2e54dc7abc	TCGA-S3-AA17-01A-01-TS1.E8CCA5B9-9FB4-4A1B-AE41-8745D4FAFD8B.svs	e24aef1aa44f290edf3aae27442d490f	267499843	validated	1	0.153772
TCGA-D8-A1Y1	21ea6040-ad67-4cd2-88a2-3a1cc56b8a4c	TCGA-D8-A1Y1-01A-02-TS2.218a98c4-7528-4eb6-83d1-9866a80969d2.svs	5cb65e4dd6e790aef0baa9acb13b0605	331597291	validated	2	0.187651
TCGA-BH-A42U	1e6f9412-6e7c-4a7e-8be5-c5381899ac3f	TCGA-BH-A42U-01A-01-TSA.E8076E2D-A5D6-4AD1-8ABC-2EE650A0563A.svs	bdcb757f44909b7f5095f2e69a74385e	129759563	validated	1	-0.16695
TCGA-OL-A66P	1ec22f2f-2ef9-4f4b-8885-084f96267ade	TCGA-OL-A66P-01A-01-TS1.239F863A-670C-45FC-ACD9-B38395FC2383.svs	9c743dc8e32106fa7c7667c14367f391	432665919	validated	1	-0.289457
TCGA-EW-A6SC	1ec95d69-e2c0-48b2-8434-8ab7f65768cc	TCGA-EW-A6SC-01A-01-TS1.CE729044-526A-43D5-BF00-8A0D393E1FAB.svs	c16412d1106d6566ee603923644f017d	128492771	validated	1	0.12059
TCGA-LL-A5YN	2236fd2e-75c1-42f7-b3f7-28ca39198e38	TCGA-LL-A5YN-01A-01-TS1.232C3E59-9085-4003-BA8E-10D7A5BB4E6A.svs	e573de08cd31eadb1b6935476270afcd	268857629	validated	1	-0.19387
TCGA-B6-A3ZX	1f784646-5e23-4292-aec4-2b9ae85b5b11	TCGA-B6-A3ZX-01A-01-TS1.68F70986-83F0-4B65-AFF5-496B0C60270F.svs	8f7d37e85cf29be7917a5c17ebb22229	36220625	validated	1	-0.406809
TCGA-AR-A251	1f8ff621-f759-41cb-969c-3399401d6757	TCGA-AR-A251-01A-01-TSA.3b476230-9521-4dac-8cbd-3e886cce1c5d.svs	63dc05483e8c049632eae14421036e77	171988019	validated	1	-0.363045
TCGA-BH-A28O	1f877936-c380-43f6-a5b0-2c974b3fc4ad	TCGA-BH-A28O-01A-01-MS1.B25C7456-CDA1-4989-97F6-13B9AB7D3688.svs	f72dca9885a50f4047c2c16f72c0c6af	408470037	validated	1	-0.18056
TCGA-GM-A3XN	1f9c23cf-acbe-40be-8c69-515b9cf99afa	TCGA-GM-A3XN-01A-01-TS1.C388AECE-6C86-45CF-B9D3-12FC451B8A4D.svs	259160006efbe8f2a6e82a86d5eac549	187785759	validated	1	0.0392053
TCGA-LL-A50Y	855542ea-fef7-4d93-92ce-65d17f50ff8a	TCGA-LL-A50Y-01A-01-TSA.8145CD98-EA4C-477D-81F9-02E019291CF6.svs	fad016b819497830912e020287625eb6	227609401	validated	1	0.183902
TCGA-A2-A1G0	2013657b-401f-4227-83fb-a2a9b6578d6f	TCGA-A2-A1G0-01A-01-TSA.191b630e-777f-41f9-9510-22ed5faa316a.svs	28d23fd0595456218fa6b8e64c64a977	270832869	validated	1	0.305897
TCGA-AR-A24T	226f75a5-15fa-4c25-925c-e70886da93d1	TCGA-AR-A24T-01A-01-TS1.3af5a9b7-b62c-4cf9-aa78-5671b180e901.svs	723f1c88193c95cf8fda1449ff4826eb	183853133	validated	1	0.013703
TCGA-EW-A1P0	2051a499-d391-4646-9004-29f17fd79797	TCGA-EW-A1P0-01A-01-TSA.01b86041-ac17-4bcf-884e-b7d48240bbe2.svs	70c103720b4e58258174b781751609cd	263910927	validated	1	-0.182287
TCGA-A7-A6VV	208da3cd-d084-41be-a080-5a8bf1d79dc3	TCGA-A7-A6VV-01A-02-TS2.B2C40F30-C888-4D29-8972-90912466A8B7.svs	e97d6cc2f7045cb8d82f26e06f4493d4	128499211	validated	2	-0.244793
TCGA-E9-A5FK	85eee34f-ef9d-4cf5-bcd3-131201566ac0	TCGA-E9-A5FK-01A-01-TSA.B94B10DB-28F9-434E-9BE2-F2B84C3ED73F.svs	381487785f6cf62de6e0ed29db4e8c15	236242811	validated	1	0.0706528
TCGA-A2-A25D	8709d0f0-7e55-44e6-b1fe-cd7c8ae6bf67	TCGA-A2-A25D-01A-01-TSA.f5616a1d-8a54-43a1-ade2-c3e63f8db896.svs	ef661211abe1a993fbd6aae237169cfe	189694901	validated	1	0.0245549
TCGA-D8-A4Z1	87c67316-1b56-42ca-bbc4-d86df1fb8268	TCGA-D8-A4Z1-01A-02-TS2.8713DF53-D04B-41D2-B9BB-3B1D31B1738E.svs	374ff9a0438bea0709518c94d32a596b	201671589	validated	2	0.174701
TCGA-EW-A2FR	87ba57b4-2bb6-4abe-85e2-73c0cc9c2783	TCGA-EW-A2FR-01A-01-TSA.516FAE11-477F-423F-82CB-9041FA0D8111.svs	a9b4793ff8b092bebeaa4eccf8014e1d	145433425	validated	1	-0.363885
TCGA-D8-A1XO	88694e2c-6802-4a41-bdfc-669f223238e8	TCGA-D8-A1XO-01A-01-TS1.aedcf4d8-d516-478d-a39a-88cf094d580e.svs	21486ccf051c0dcf019e8befe1d7a768	374253961	validated	1	0.090294
TCGA-AN-A0FV	88cdd0c0-5ef7-42c1-87c1-7451caf8043e	TCGA-AN-A0FV-01A-01-TSA.7c295633-8765-4219-907e-17b329046d86.svs	32f1dd3a18617b12048bb8b19c351cbd	264351715	validated	1	-0.190389
TCGA-OL-A5D8	014ae1d3-4b7d-4657-9f68-e28707ce52fa	TCGA-OL-A5D8-01A-01-TSA.1E7DCF18-0783-4A4E-B82E-3712F9E78A3F.svs	3dc502915d7e79a24de493fb09800cdc	152725559	validated	1	0.250091
TCGA-C8-A1HE	0172bab1-1776-4f23-8ca0-9c7dc4a1793d	TCGA-C8-A1HE-01A-01-TSA.486b54ee-a535-4aca-a6b9-8dbc37181882.svs	3973fdd1ae4baa34ce3784328d6eeffc	259476857	validated	1	0.22746
TCGA-D8-A1XU	8aec777b-d8df-4982-ae49-d6566a83b9e2	TCGA-D8-A1XU-01A-01-TS1.608d30cd-fb83-4e0c-a164-a9d99044681c.svs	df7c668e37580d56be82f4195f55b62b	346405957	validated	1	0.12838
TCGA-AR-A24W	01ae7de6-a773-4fa0-8764-28f5b96966f8	TCGA-AR-A24W-01A-01-TSA.a118d6a0-2b0e-4bb9-8ca6-e5f9eb9460d5.svs	b81540a10608e2b77d54ef4b6f886776	184180851	validated	1	0.156193
TCGA-LL-A441	8b15944d-5af4-421d-9655-dac6167f03cf	TCGA-LL-A441-01A-01-TS1.52D3F3E0-9C68-4C47-891F-D1CB5C461077.svs	6d5c43216f2294a86468141d663cb4dc	161071783	validated	1	-0.522513
TCGA-A2-A3KC	8bdef1db-7388-42bb-a310-3e53e9a04b1f	TCGA-A2-A3KC-01A-01-TSA.7390B45C-AB94-4000-B177-A39D64BC275C.svs	554a1151fd5b1003724111f7bc034885	236191121	validated	1	0.216304
TCGA-AO-A0JB	8b9c06ab-fc76-4523-b1a4-ece17ec71773	TCGA-AO-A0JB-01A-01-TSA.b83de92d-b426-4133-8226-6dd1580049ff.svs	84c10134261ccf5383323c1662e129db	734903911	validated	1	-0.0194283
TCGA-AC-A3QP	8c8368a5-577a-4a1f-a628-436c57210fcf	TCGA-AC-A3QP-01A-01-TS1.51D476D1-143B-4530-A00B-B7764B7DAA0D.svs	6f63ea714be0c27e6c3a2592454d5f19	105387035	validated	1	-0.142159
TCGA-EW-A1PG	8cb1955a-7d22-4be8-b3c2-46f3f126fa0a	TCGA-EW-A1PG-01A-01-TSA.2e6d10d1-ae2a-4ca4-9f75-e9fe64e32b70.svs	1b15ff192d4ef49a4c614c12bb49c120	209225523	validated	1	0.249661
TCGA-AC-A3EH	8d09144e-ece2-4fec-8960-9c95caa207db	TCGA-AC-A3EH-11B-02-TSB.4E503E81-1059-45C3-A942-8E47100943C4.svs	681719235bf9e4f4f4630ee3a9243301	38971383	validated	2	0.0224104
TCGA-EW-A423	8d848105-5061-4533-bc99-d5d452bd6ae8	TCGA-EW-A423-01A-01-TS1.268BA465-DA2E-48D1-B9D7-C0C706499D09.svs	a2aae5fc0a47fe646a1dae66d5e1b223	236785971	validated	1	-0.119578
TCGA-AC-A2QI	8daf3c99-e481-4c05-bd7e-30bf7529b530	TCGA-AC-A2QI-01A-01-TSA.4BA73556-9C89-4F0F-AAD5-A5F7CADA4593.svs	585602e8d93025e99b378619ec5683fc	249632343	validated	1	-0.171739
TCGA-E2-A15P	8d9e7516-86ab-4ce7-b10a-4ba32313a86a	TCGA-E2-A15P-01A-01-TSA.e7932941-750c-4fcc-8520-0d7773912874.svs	54869e14270646eca53004dffdeccdb7	298730659	validated	1	-0.00666046
TCGA-E9-A228	8e8689ed-4e6e-4b6d-929c-4fbb8a122215	TCGA-E9-A228-01A-03-TSC.30af8551-b712-4cf0-aa26-f9913d60f879.svs	48250fbe27d7b6f199c30aa77e905387	215601475	validated	3	-0.0809418
TCGA-EW-A1P4	9037f4b8-2111-4b0e-9e5a-fe8f3dd4218e	TCGA-EW-A1P4-01A-02-TSB.4e509c5d-75a2-4996-a202-32910c7b745a.svs	d553ffffa27543d3d7cd72b7249e8e92	183844267	validated	2	-0.193007
TCGA-AR-A0TV	9017be0d-2935-42a7-9f88-7234c1e502c0	TCGA-AR-A0TV-01A-02-BSB.e4adf5bf-398f-402f-997e-7b5ef9facbe8.svs	a28f2c5211b7c448a7c783ca5f06639c	142002615	validated	2	0.0238544
TCGA-LL-A9Q3	906fef4f-e818-4b0d-9b79-a03b6dfb078d	TCGA-LL-A9Q3-01A-01-TS1.14764858-8E95-4E6C-8D97-0DA3C8C5D925.svs	de38237753236e86d7e8a682faa19de3	405264199	validated	1	0.0699276
TCGA-B6-A0RQ	90dba699-599c-490a-a4b1-45b73381c9bd	TCGA-B6-A0RQ-01A-01-TSA.bae984a1-d15c-4c22-a9dd-057fd2d6da04.svs	801d538834b51fb14cd9a9cb0a2e300e	347858439	validated	1	0.291766
TCGA-AN-A0AJ	90aa1a46-86f6-41d7-ad72-a2f08e7d59fb	TCGA-AN-A0AJ-01A-01-BSA.e768585b-8fac-4998-88a6-29983ae06c92.svs	8d21687a9aa09adff43fb247b55f20e5	200562167	validated	1	-0.143789
TCGA-A7-A6VY	910cfcf3-d548-45b3-b5d0-9b917bdeee10	TCGA-A7-A6VY-01A-01-TS1.4B42F3E6-561C-47FF-A124-DE2462E1667B.svs	712ac0b9431a52623215777e0e2913d8	106128649	validated	1	-0.391373
TCGA-E2-A573	9129dfbc-9022-45b1-9d52-ca52d14755ae	TCGA-E2-A573-01A-01-TS1.E5F5ABA4-595A-41C0-B686-A96DA9901AED.svs	89c704659b89b912f9d1d8ba3611fd65	366045133	validated	1	-0.382697
TCGA-AR-A1AJ	919e5883-3451-4c6f-b0f1-d230a585288d	TCGA-AR-A1AJ-01A-02-TSB.cf9b042b-0dc7-4cce-a78c-3cd3616a31ec.svs	a5043de55320172def11cca8df992736	211129241	validated	2	-0.409713
TCGA-A8-A06X	91fce8fd-c23f-48b0-b1cc-730f8ef3c4d0	TCGA-A8-A06X-01A-02-BS2.eaf95778-4d99-4a85-bff2-57e2c66bebac.svs	c66256e86db6c40493c280c3b8023f6f	353165489	validated	2	0.0647149
TCGA-W8-A86G	92c11f3d-ba9f-4e63-adee-6274b20e0eed	TCGA-W8-A86G-01A-02-TS2.9B16125F-3F55-4059-98AB-AC9F91DD1FC7.svs	b6e7be8456ce09925e43b78e743d0ac0	167921527	validated	2	0.075524
TCGA-AO-A1KS	92b9ca3f-9328-4bd7-97bc-6e68429a1c4e	TCGA-AO-A1KS-01A-01-TSA.45cfd1b6-e36a-4262-889a-e8540d9244f0.svs	99e0741fbb0079bb77c32a70ab4c427e	265717395	validated	1	0.0492483
TCGA-A2-A0CM	92d230e0-7f1b-4eda-bc54-ea045d23bc56	TCGA-A2-A0CM-01A-03-BSC.c240a44d-0583-496e-bdef-5cdb5e0ee167.svs	93aaf6d5e8a7783ac43b6254b55b13cd	207731433	validated	3	-0.354623
TCGA-AN-A0FF	93e925a3-0119-412f-aa0e-10fe247ebe33	TCGA-AN-A0FF-01A-01-TSA.8dfd4d8e-c38f-4a72-ae57-ac0268d2899b.svs	f98c159a56f87a86d52bb7493dfb24da	568036013	validated	1	0.368786
TCGA-AC-A3W7	93b50f88-744b-489f-903e-cd384dc80c22	TCGA-AC-A3W7-01A-01-TSA.4095CE17-AB93-4C17-89D5-0358594BFBE3.svs	0b2b13d251447502521fccc08b09580b	182316237	validated	1	0.19569
TCGA-AO-A0J9	93b30e2c-ecbc-4970-b435-696bd5b56c3b	TCGA-AO-A0J9-01A-01-TSA.526836e1-20e5-42a2-89b4-014a69e4838d.svs	a9bfd77031fda8fe470d8c9843bdee58	278190635	validated	1	-0.270803
TCGA-C8-A274	94f5dddb-2633-4689-bbbf-708f95c0ae3e	TCGA-C8-A274-01A-01-TSA.1091ef66-2f28-4b94-adec-53db69f894b3.svs	91ae610f9812af58955a173ae2581c57	161750955	validated	1	0.2025
TCGA-D8-A1JT	0325a575-8d75-4f89-8528-f0ecd8f9e6b7	TCGA-D8-A1JT-01A-03-TS3.c5694ea0-1941-4b90-bbaf-714cb2bc83ef.svs	039ad28d019ff643d3c5049711e04af2	338805533	validated	3	0.294751
TCGA-AC-A5XS	95d9235a-0371-4217-b89c-83153d856aeb	TCGA-AC-A5XS-01A-01-TS1.A7C7405B-42A2-474E-96A3-F87BA50995AE.svs	eeb8d9d7b2040b84137025274b4e283f	366902401	validated	1	-0.0152465
TCGA-AR-A24K	95cf28bf-1f7a-489d-944a-671d9508c566	TCGA-AR-A24K-01A-01-TSA.42a4623b-f201-419b-a626-264b305dc01e.svs	7fbfa7945741dcad115eada919ce259a	243011901	validated	1	0.152162
TCGA-A7-A3RF	9701146a-3092-4860-bb4a-72089d5df468	TCGA-A7-A3RF-01A-01-TS1.88AFA1D1-A9CF-4E90-929A-023D9656B203.svs	8815f605bd3fcc7c2fcf658f1b584cea	300755773	validated	1	-0.14332
TCGA-AC-A3HN	9666fc65-cc41-4156-8127-ed3e4d30d9c0	TCGA-AC-A3HN-01A-01-TSA.D9B963D0-367F-4D94-B4CC-9C02FF529CB2.svs	ae9f965280df6ddea18da91ca67ab524	162915419	validated	1	-0.15607
TCGA-C8-A8HR	9700a802-cf40-4bc4-8800-d646634e01d1	TCGA-C8-A8HR-01A-01-TSA.92C2A1B2-9408-4E42-A95C-BF2473D37D2A.svs	c0e36baafc42c855c433530b86a3f3ef	270675741	validated	1	-0.298607
TCGA-E2-A1BD	03795002-6fe6-459c-bbee-bab90f742133	TCGA-E2-A1BD-01A-01-TSA.240c5cd9-3dad-40fe-82a9-f81214203302.svs	0a50c336d5ed18b7dca8ee64155b28e3	199950649	validated	1	0.201204
TCGA-PE-A5DD	97dbf5d6-d9f1-438f-aba6-ecea4612977b	TCGA-PE-A5DD-01A-01-TSA.B71D5B6B-7526-4C1F-B656-2F5A8B8F3086.svs	43e4de75049026a4e2d3805d66f54877	199917459	validated	1	0.0226076
TCGA-A7-A6VX	9813187d-40b0-4f34-acee-363e15044b39	TCGA-A7-A6VX-01A-01-TSA.FAF08659-F16A-431F-BC37-276F833282B1.svs	9718d6ab5d34112c4b7f42fbb582a0ae	286228445	validated	1	-0.270605
TCGA-E2-A2P6	99b092c0-ef86-4130-982a-c5ece835bcc0	TCGA-E2-A2P6-01A-01-TS1.C2E6256C-D82D-4370-A97E-DD16E57888E5.svs	b5a1f0b28ff8ad5530a8a997665125a1	485323979	validated	1	0.239741
TCGA-AR-A24M	03c5a3c8-efe6-4722-b86a-9773a36c54e0	TCGA-AR-A24M-01A-01-TSA.8d488967-68ed-4b82-b164-40ed483aa8ac.svs	054e2a16fad7434b81ae0ed995babbd5	315440297	validated	1	0.14223
TCGA-BH-A0H0	9a31709c-fb1b-46bb-8701-418a07a4cd0d	TCGA-BH-A0H0-01A-01-TSA.70fed29e-bd3c-4cb6-92c4-0c16bd6048d6.svs	4f9e43ce98c21b6b8f8511f3666d389d	932800581	validated	1	-0.0102409
TCGA-AR-A2LJ	9a96e8e5-7734-4595-bef4-3d907add3163	TCGA-AR-A2LJ-01A-01-TSA.D42CBC19-1BB0-44B0-A70D-4F872BA53E2C.svs	659b5539cee8c261dfc42d13abb4190d	111218065	validated	1	0.0812285
TCGA-S3-AA12	9a8da309-054d-4b65-81d5-e77159144eb6	TCGA-S3-AA12-01A-01-TS1.6A103732-2660-4950-AF2A-D56E107B02D3.svs	a82dcd194b63ef8c08c4064fdffa56be	387761479	validated	1	0.0906528
TCGA-EW-A2FV	9aedc389-5f62-4797-962b-bc84cf6c75ad	TCGA-EW-A2FV-01A-01-TSA.B2C1CC4E-D5BD-4BCC-8D31-4D7B12145C24.svs	99c8d10cd5f36ae5c4e5c396cc73ed76	221284245	validated	1	0.296669
TCGA-S3-AA14	9aae135d-7aa5-4b65-a435-cbc966a19ff8	TCGA-S3-AA14-01A-01-TS1.8A693383-EEAF-4F83-9FA1-8F59AB8B619B.svs	0c4b911ea411d887ae9d7e974d45d6ce	165226863	validated	1	0.316034
TCGA-B6-A0X5	9c2426fe-654d-4cab-be14-2fe264dd0097	TCGA-B6-A0X5-01A-02-BSB.53717f12-b5e9-4e8d-918d-4c8fb216a02d.svs	62f1b4fff3d896048af5980f2716cdc3	204925263	validated	2	0.189944
TCGA-A8-A07R	9c89121a-c1db-4c3e-a711-2aca42d31c91	TCGA-A8-A07R-01A-01-BS1.12d7cbf6-6c9e-43b0-b386-4ba1a0a29e04.svs	284b430beebeb7618633b2fd23c2fe4e	696705935	validated	1	-0.20505
TCGA-D8-A3Z6	9c6f4bc4-f340-4af1-b88b-42c980a3e5b3	TCGA-D8-A3Z6-01A-01-TS1.9CC3D75E-69D3-4DC0-B541-753EE41AEB22.svs	d6dc7c613ad84c694975af1741adbc75	322062307	validated	1	0.230057
TCGA-A7-A6VW	9cdab6c3-b18e-458b-954d-47641e3c356b	TCGA-A7-A6VW-01A-02-TS2.4A09D2AC-A574-40F1-9247-2729EFD0EDAA.svs	f17ca3087028627a89c0cdb136c99070	235515055	validated	2	-0.255867
TCGA-E2-A14T	9d14e136-8ecf-48f8-bb88-3498ad96ee19	TCGA-E2-A14T-01A-01-TSA.3e947c63-817a-4b85-8065-30adf00015b5.svs	cb5457fc1fd1f01c989d65b891062ebe	115125227	validated	1	0.207578
TCGA-E2-A1IN	9cf1e2bf-d7f4-4c94-8918-eb5f9782ec75	TCGA-E2-A1IN-01A-01-TSA.d8b99a48-e9a4-4bc0-8ecd-0eecf195803e.svs	3cf2b8feff1dcb0bfad4dbd1d61a07b0	459574793	validated	1	-0.027681
TCGA-EW-A1J1	9d09f522-e221-4ef9-ba80-5598d6a20e7f	TCGA-EW-A1J1-01A-01-TSA.153bc6b7-16b6-4c43-b9ac-46a7ed05d0db.svs	4a5496e3d481985dbb66d2f6bc017b07	248100513	validated	1	0.389761
TCGA-EW-A1OY	9d2c2d48-8600-4f44-9ef6-94c8db5cc33d	TCGA-EW-A1OY-01A-01-TSA.fbfe2eb7-225f-451f-8554-a2001180f142.svs	a067ab24e89e2640c0cede5d9185c6ec	276712723	validated	1	0.247352
TCGA-A7-A3IY	9df51b54-efae-4457-af8d-7208793ede22	TCGA-A7-A3IY-01A-02-TSB.6F9F17E8-548D-4FCA-83D8-1E3C62882BF5.svs	a00fe1cc9c38998f5b30ec8f6ead78b2	182036653	validated	2	0.105427
TCGA-E2-A1IJ	9ea0ac47-9ddf-41a0-a18c-6c3175c239c1	TCGA-E2-A1IJ-01A-01-TSA.6ffa624e-548f-4a25-af52-febc0cb8a31f.svs	77358b61e9aa65059f9ee3b300155db9	273022983	validated	1	0.0831915
TCGA-E9-A5UO	9ed24347-175f-4f27-add3-e07b7b70f29c	TCGA-E9-A5UO-01A-01-TSA.8DD0A003-C13A-41FD-B59B-16DD205C5003.svs	e1e3f0c635ba79722846f2e0d9cd5573	161499191	validated	1	0.223368
TCGA-D8-A1XQ	a01f3845-44ae-4443-ab0f-984b72d6142f	TCGA-D8-A1XQ-01A-01-TS1.a7c4604a-05c3-4555-b660-d83912152d7d.svs	4c7eb3f448442404759f403f8e9dfa7b	180592053	validated	1	-0.330628
TCGA-D8-A27K	a16877d0-7089-4e48-82a6-2d19de6304b9	TCGA-D8-A27K-01A-01-TS1.b8d6df65-efe5-4317-b903-b93ec05aaa5f.svs	aa8b30e9666dccad1635493a0bb165fb	129301133	validated	1	-0.0815425
TCGA-AC-A3W5	a15f37c5-1b76-44d3-9fb2-2755d90d6562	TCGA-AC-A3W5-01A-01-TSA.8677B526-3F4D-4B52-A02E-F05244B8479A.svs	72a2d94dff112be5817fe67df7af7662	221749019	validated	1	-0.338159
TCGA-B6-A0WX	a1c9fed8-7c07-46df-9d2a-000057262d43	TCGA-B6-A0WX-01A-01-TS1.b605670f-5d8a-46d8-80f7-77d4c9615034.svs	29330e831d834dc3fc5cbbc86c8165bd	242719233	validated	1	-0.438652
TCGA-D8-A1JC	a2967094-bf72-4925-a44c-00a877b28801	TCGA-D8-A1JC-01A-01-TS1.63e9532c-494d-4a40-8cef-866e7aadf245.svs	30ad21d93dfbac203b711a48fb146fac	270477173	validated	1	0.118281
TCGA-A2-A25E	a2c5962f-83f9-4771-a0d8-9b1992016661	TCGA-A2-A25E-01A-01-TSA.d01b323d-2c94-4a89-96dc-5c3d7ed76916.svs	799916a0c11acd668d80dda549eddbf6	145686699	validated	1	0.160017
TCGA-E9-A227	a279947c-d135-47da-a39b-033160d2b041	TCGA-E9-A227-01A-01-TSA.2785cdb8-95a8-4bf8-b479-13b5436983ed.svs	79ab61135188fdf089e86e01e890e3f6	216845027	validated	1	0.129341
TCGA-AR-A24U	a2a428b3-06ca-407f-b615-934f5b08b673	TCGA-AR-A24U-01A-01-TSA.e0a5c6e6-f748-47c5-8ede-f526fef07b4f.svs	779f3f08faa345d89c849e67aa412e1f	140383739	validated	1	-0.199401
TCGA-EW-A1OW	a3008c75-814b-40f6-8e8b-b80cdc6558e8	TCGA-EW-A1OW-01A-02-TSB.fa679090-1580-4a00-88b9-b218030a0e09.svs	669d3d9e8065488ba00e3800eb1a9891	166046419	validated	2	-0.376722
TCGA-A2-A25B	a3cfa10e-c7b3-4f20-98e6-f1d3b90f798f	TCGA-A2-A25B-01A-01-TSA.43dd69c3-6ce1-478c-9e4d-ee01974ef7bf.svs	a06287a41472dc689bcc24b464a162fb	266239161	validated	1	0.037369
TCGA-AC-A3TN	a3abce92-9478-49bb-a49a-ba0c0e89a5ac	TCGA-AC-A3TN-01A-01-TS1.3A67E6A5-80D8-48BB-9D1B-8BC3F38B5739.svs	2126056192562e03081efc1b79154395	189555259	validated	1	0.191138
TCGA-AR-A5QQ	a4047d6b-d89e-4463-874e-d952fe32f7e2	TCGA-AR-A5QQ-01A-01-TSA.5063D04F-D334-4A1F-A2C5-D9B4D3B2D12D.svs	2883afd7d10b20db5da309cb57104d6e	239003547	validated	1	-0.263722
TCGA-C8-A1HN	a4afb33d-11a9-4e38-8724-0f56343d17ed	TCGA-C8-A1HN-01A-01-TSA.496482be-a830-4ae0-97d7-db2902ff3ac2.svs	26edb9e9a4d031d8a4abb309cf5938fd	117902601	validated	1	-0.168942
TCGA-OL-A5RX	a5580683-d863-41e5-a96b-31425a13d071	TCGA-OL-A5RX-01A-01-TSA.A2D25C2C-D7C5-4D31-8663-3345DB03780A.svs	74c95fe6afa69464992abe4285b42a6f	187402995	validated	1	0.211399
TCGA-S3-AA10	a5fc0598-a85d-4437-af61-1dd720b118dc	TCGA-S3-AA10-01A-02-TS2.84A28F62-0621-44F8-88A1-E224FC17D6BB.svs	2ad4577f4a5fe8456cf79d30e781c638	377727059	validated	2	-0.306525
TCGA-D8-A1JD	a73e7200-6f3b-417d-8ada-0ecdbc560296	TCGA-D8-A1JD-01A-01-TS1.f554d3f0-7483-4cc6-88a1-82ad5a127b15.svs	b9b13a1199f585f270e77daef3f32e68	288113051	validated	1	0.142231
TCGA-E9-A1RG	a767b29b-bcfd-4685-8c27-7008de801191	TCGA-E9-A1RG-01A-01-TSA.a9a21b11-8455-4582-a0f4-041d0637f1f1.svs	899328e0488d3983647addbff383f2cc	400754073	validated	1	0.22177
TCGA-D8-A1X9	a7d1f848-1a3b-4fb2-a6b5-9e3faad7f71f	TCGA-D8-A1X9-01A-01-TS1.5e0a9a6f-7590-4912-be93-23dac19f12f0.svs	a3dcbdbd96a45db85d78f330738494e8	192882069	validated	1	0.0011048
TCGA-E9-A22H	a7c25194-f37f-4559-9126-3c2e25face93	TCGA-E9-A22H-01A-01-TSA.7fc6358e-8ffd-4967-bb2b-b5fa45a9c66e.svs	cbef7e82e2f42ecbe5d80a2ab9d296ba	229326259	validated	1	0.312089
TCGA-AQ-A1H3	a7d616f5-7e59-4471-a6a8-008f4eb26b4d	TCGA-AQ-A1H3-01A-03-TSC.2b86ba40-96c3-4d04-8e4b-18a547b5c9df.svs	b2b94c1be6b1343eb1f6834c8639ba87	262169791	validated	3	0.214703
TCGA-AR-A256	a814e209-e2b7-4438-ba31-5d601b5d0cee	TCGA-AR-A256-01A-01-TSA.0a0e9510-e048-4b45-9dd8-2caabeaf918e.svs	b48cbf721b982cb92739b8e85185566d	380487197	validated	1	-0.32027
TCGA-AC-A8OP	a8d2fa43-9df8-4cee-bdda-54395f682eb6	TCGA-AC-A8OP-01A-01-TS1.E2C52B43-51A4-4AE6-8B11-B7DC7392DCC2.svs	a0511811a8ffa6db7389a3c3a1f489ad	258742205	validated	1	0.0931686
TCGA-V7-A7HQ	05ae8085-d10a-4c91-92c4-c44b668ef158	TCGA-V7-A7HQ-01A-01-TS1.C4700F73-F50C-4E8C-8C2E-909A914A9413.svs	181d00998d95f9a8f47f9c4cf64fddf2	203427013	validated	1	0.238571
TCGA-GM-A2DN	aa193245-0947-4395-a62f-992a8907d82d	TCGA-GM-A2DN-01A-01-TSA.76E09F3B-7A96-4261-9E3D-37099778B391.svs	d23970ab88da61991f3da7ea87f58185	200544443	validated	1	-0.0734988
TCGA-C8-A1HO	aa69746e-8b15-43a8-8c81-3ebfdea7ba17	TCGA-C8-A1HO-01A-01-TSA.5331126c-9810-4054-9020-e5ff802166b5.svs	bf5bcd67367da3f5dfca35f09310bb6f	272398319	validated	1	0.0695291
TCGA-E2-A15R	aac8812f-c783-40fc-b1c7-3832df026030	TCGA-E2-A15R-01A-01-TSA.710a5229-c19b-42ea-87fb-1e8293fbcfd9.svs	17c1699158836c994f1df090ceb3144a	159040957	validated	1	-0.0325952
TCGA-UL-AAZ6	aae1cfe8-73aa-46d3-b05b-ae2b7f0e97ec	TCGA-UL-AAZ6-01A-01-TSA.9B3C23C9-6286-48A3-B084-78E7A7CCE9E1.svs	e12f5ff953835dec46907a5fba96d6c8	427543665	validated	1	0.142232
TCGA-D8-A1X7	ab0d4af9-27dd-47b5-ad56-418d6c9ef35b	TCGA-D8-A1X7-01A-01-TS1.79381377-01d0-4296-abec-b522c078559c.svs	af7b584a47d97b6a8e4c7f3619e85900	130161631	validated	1	0.153079
TCGA-C8-A1HM	ab3f8e69-1c4b-463f-ae5a-c3e7ff9f3933	TCGA-C8-A1HM-01A-01-TSA.8a4cc75b-80ec-45e3-8b1a-a5e66aea10b5.svs	6972a86d41042675248d5662c97603df	125970525	validated	1	-0.238078
TCGA-AO-A1KR	ab743bdd-fe44-4a2b-a365-dc1f7b66dacb	TCGA-AO-A1KR-01A-01-TSA.78fa04a1-d5f6-4468-9da5-72e7abb8de86.svs	314aca3b189417efcb4bfecc0f16d776	246353111	validated	1	-0.315733
TCGA-A1-A0SO	05f8ee67-cf9b-45e4-a528-f0f1a6a5892a	TCGA-A1-A0SO-01A-02-TSB.e5de770e-4ff4-47ad-b5e4-04753c1a6507.svs	71c69e7d18062a88ddfd5e319506c9e7	232032479	validated	2	-0.427218
TCGA-AR-A5QN	05ffdee7-034e-444a-97be-2351616f91a5	TCGA-AR-A5QN-01A-01-TSA.9C7C7262-11B4-4EBA-93EA-2AADAC2710AD.svs	5106c0f0939cd23f2b9657c26ec0ca69	455808451	validated	1	0.222043
TCGA-E9-A3X8	05fb805f-f2f3-41fb-b6c9-63df45ebdf77	TCGA-E9-A3X8-01A-03-TSC.D9965DD3-EB24-4914-9756-AF1230349DC6.svs	bae7e8b86e7930517ca1dfb6fa790105	247980069	validated	3	0.117333
TCGA-D8-A27M	06efedbc-f917-4ffa-a9ed-804f167dbe5b	TCGA-D8-A27M-01A-01-TSA.67f12b28-f756-49c8-a7f2-d15263d7a122.svs	f915734eeaca979c9ae90f0607aa33f4	97085691	validated	1	-0.283343
TCGA-D8-A27P	07a95a70-bea1-4ab8-9fbc-01b00b79b351	TCGA-D8-A27P-01A-01-TSA.df327c6c-1fde-4c29-ad33-de4b8420170f.svs	dc6b9e0c70abbe809a52ac856c16559c	95657621	validated	1	0.210204
TCGA-EW-A1IY	0839c5d2-3d96-49f8-bfd6-7b3d05188365	TCGA-EW-A1IY-01A-01-TSA.2f6f198d-844c-442d-9569-ddf88cd38642.svs	45d45497d752312fe5167fbb827bad08	271760687	validated	1	-0.202351
TCGA-OL-A5RZ	0909b73e-1346-48f6-8279-a8add8993965	TCGA-OL-A5RZ-01A-01-TSA.58A5566D-6342-4BCB-B22E-426DA68338A7.svs	c9d15d65952f77de84c0afdb49da604a	160114423	validated	1	-0.31851
TCGA-OL-A6VQ	09d2afd1-25d2-4d5b-9044-d16cbf14304d	TCGA-OL-A6VQ-01A-01-TSA.0CD11145-841A-4FE3-BACB-C014D4782C9E.svs	abb76704ccd8234aae87b93eb8310abd	197220271	validated	1	0.544215

## Sheet: Table S3
Table S3. Predicted ER activity scores of the 811 testing samples with IHC data for ER, PR and HER2.
Patient ID	score	EERES	her2_status_by_ihc	er_status_by_ihc	pr_status_by_ihc	Subtype
TCGA-GM-A2DD	0.491323	-0.237541	Equivocal	Negative	Negative
TCGA-C8-A12Z	0.496869	-0.025701	Positive	Negative	Negative
TCGA-AC-A2FK	0.492516	0.000622	[Not Evaluated]	Positive	Positive
TCGA-E9-A1NF	0.487981	-0.134763	Negative	Positive	Positive	ER+/HER2-
TCGA-BH-A0C1	0.489254	0.196278	Negative	Positive	Positive	ER+/HER2-
TCGA-D8-A1XR	0.494477	0.0614788	Negative	Positive	Positive	ER+/HER2-
TCGA-C8-A12L	0.498478	-0.0831059	Equivocal	Negative	Negative
TCGA-B6-A0IP	0.490737	0.137642	[Not Evaluated]	Positive	Positive
TCGA-D8-A27V	0.496341	0.313139	Negative	Positive	Positive	ER+/HER2-
TCGA-AO-A03N	0.495145	-0.170342	Negative	Positive	Positive	ER+/HER2-
TCGA-A8-A095	0.495995	0.153916	Negative	Positive	Positive	ER+/HER2-
TCGA-GM-A2DC	0.49212	-0.0342333	[Not Evaluated]	Positive	Positive
TCGA-AN-A0XT	0.492683	0.33921	Negative	Positive	Negative	ER+/HER2-
TCGA-AN-A0AL	0.493086	-0.228933	Negative	Negative	Negative	TNBC
TCGA-BH-A1FD	0.487483	0.147782	Negative	Positive	Positive	ER+/HER2-
TCGA-AN-A0AM	0.491324	0.0262366	Negative	Positive	Negative	ER+/HER2-
TCGA-D8-A1JS	0.500588	0.271215	Negative	Positive	Positive	ER+/HER2-
TCGA-AR-A1AS	0.493712	0.314687	Negative	Positive	Positive	ER+/HER2-
TCGA-E2-A109	0.494934	-0.0112315	Equivocal	Positive	Negative
TCGA-BH-A0BQ	0.491923	0.176629	Positive	Positive	Positive
TCGA-AN-A0FD	0.495727	0.121466	Positive	Positive	Positive
TCGA-B6-A0X7	0.495631	-0.104249	[Not Evaluated]	Positive	Positive
TCGA-A2-A0YJ	0.487021	-0.00469636	Negative	Positive	Negative	ER+/HER2-
TCGA-AR-A24N	0.490153	0.180798	Equivocal	Positive	Positive
TCGA-A2-A0SV	0.492299	-0.0643868	Equivocal	Positive	Positive
TCGA-A7-A0DC	0.497267	0.260139	Negative	Positive	Negative	ER+/HER2-
TCGA-A2-A0SX	0.501318	-0.320787	Negative	Negative	Negative	TNBC
TCGA-E9-A1N8	0.487156	-0.368426	Negative	Negative	[Not Evaluated]
TCGA-BH-A0HA	0.484549	0.258258	[Not Available]	Positive	Positive
TCGA-BH-A0E7	0.488365	0.492596	Negative	Positive	Positive	ER+/HER2-
TCGA-D8-A1XJ	0.491403	-0.0702887	Positive	Positive	Positive
TCGA-E2-A1AZ	0.494289	-0.414533	Indeterminate	Negative	Negative
TCGA-AC-A6IW	0.490188	-0.364569	Negative	Negative	Negative	TNBC
TCGA-BH-A18J	0.49398	0.129926	Negative	Positive	Positive	ER+/HER2-
TCGA-E2-A15K	0.498749	0.108134	Equivocal	Positive	Positive
TCGA-3C-AALI	0.491773	-0.409362	Positive	Positive	Positive
TCGA-C8-A12Q	0.490311	-0.278755	Positive	Negative	Negative
TCGA-EW-A424	0.498603	0.117918	Positive	Positive	Positive
TCGA-A7-A0CE	0.49418	-0.175289	Equivocal	Negative	Negative
TCGA-BH-A0DP	0.491094	0.0733358	Negative	Positive	Positive	ER+/HER2-
TCGA-B6-A0RM	0.494716	0.25721	[Not Evaluated]	Positive	Positive
TCGA-OL-A66K	0.480115	0.25681	Equivocal	Positive	Positive
TCGA-AR-A24Z	0.492491	0.144899	Negative	Positive	Positive	ER+/HER2-
TCGA-BH-A0W7	0.489935	-0.168897	Negative	Positive	Positive	ER+/HER2-
TCGA-AN-A0FT	0.488185	0.105766	Positive	Positive	Positive
TCGA-EW-A1PE	0.499537	0.332865	Negative	Positive	Positive	ER+/HER2-
TCGA-A8-A06T	0.50046	-0.0794552	Positive	Positive	Positive
TCGA-GM-A2DI	0.488578	0.289407	[Not Evaluated]	Negative	Negative
TCGA-BH-A0HK	0.50193	0.249912	Negative	Positive	Negative	ER+/HER2-
TCGA-C8-A27B	0.498599	-0.334235	Negative	Negative	Negative	TNBC
TCGA-D8-A27N	0.489661	-0.13997	Positive	Positive	Positive
TCGA-A2-A04U	0.492272	-0.386036	Negative	Negative	Negative	TNBC
TCGA-E2-A15S	0.493879	-0.213801	Equivocal	Positive	Negative
TCGA-A8-A07S	0.494839	0.119861	Negative	Positive	Negative	ER+/HER2-
TCGA-D8-A1XL	0.487001	-0.0237966	Equivocal	Positive	Positive
TCGA-AR-A24S	0.492303	-0.11221	Negative	Positive	Positive	ER+/HER2-
TCGA-B6-A0I8	0.497747	0.217744	[Not Evaluated]	[Not Evaluated]	[Not Evaluated]
TCGA-D8-A1JN	0.483475	-0.148635	Indeterminate	Positive	Positive
TCGA-BH-A5IZ	0.490333	-0.0414662	Negative	Positive	Negative	ER+/HER2-
TCGA-A1-A0SB	0.497689	-0.244229	Negative	Positive	Negative	ER+/HER2-
TCGA-BH-A1FH	0.492197	-0.163315	[Not Evaluated]	Positive	Negative
TCGA-OL-A66L	0.495003	0.0903356	[Not Evaluated]	Positive	Positive
TCGA-A8-A07P	0.49671	0.218309	Positive	Positive	Positive
TCGA-BH-A0BL	0.488331	-0.442019	Negative	Negative	Negative	TNBC
TCGA-B6-A0X1	0.491529	-0.3433	[Not Evaluated]	Negative	Negative
TCGA-A8-A07J	0.493634	-0.157594	Negative	Positive	Positive	ER+/HER2-
TCGA-C8-A12W	0.487306	0.275951	Negative	Positive	Positive	ER+/HER2-
TCGA-GM-A2DL	0.493983	0.101581	Negative	Positive	Positive	ER+/HER2-
TCGA-D8-A27F	0.490162	-0.250826	Negative	Negative	Negative	TNBC
TCGA-E2-A1B4	0.498178	0.118039	Negative	Positive	Positive	ER+/HER2-
TCGA-E2-A1LL	0.507107	-0.201112	Negative	Negative	Negative	TNBC
TCGA-BH-A0WA	0.494363	-0.374814	Negative	Negative	Negative	TNBC
TCGA-A8-A075	0.498546	-0.0944303	Positive	Positive	Positive
TCGA-B6-A0WT	0.491566	0.221622	[Not Evaluated]	Positive	Positive
TCGA-B6-A0IQ	0.498416	-0.473341	[Not Evaluated]	Negative	Negative
TCGA-AC-A6IX	0.487677	-0.0526862	[Not Evaluated]	Positive	Positive
TCGA-AO-A0JF	0.492029	0.0549051	Negative	Positive	Positive	ER+/HER2-
TCGA-B6-A1KI	0.496534	0.242235	Equivocal	Positive	Positive
TCGA-AC-A2FF	0.497472	-0.136564	[Not Evaluated]	Positive	Positive
TCGA-AC-A23C	0.485262	-0.401836	Positive	Positive	Positive
TCGA-A2-A0EY	0.496599	0.0253561	Positive	Positive	Negative
TCGA-EW-A1PC	0.491421	-0.234437	Negative	Positive	Positive	ER+/HER2-
TCGA-BH-A1EW	0.499715	0.406594	Negative	Negative	Negative	TNBC
TCGA-D8-A27W	0.489277	0.151531	Equivocal	Positive	Positive
TCGA-D8-A73U	0.491493	0.012211	Negative	Positive	Positive	ER+/HER2-
TCGA-A7-A0DB	0.496513	-0.0651252	Negative	Positive	Positive	ER+/HER2-
TCGA-E2-A15G	0.493452	0.389979	Negative	Positive	Positive	ER+/HER2-
TCGA-AR-A24X	0.497328	0.219668	Equivocal	Positive	Positive
TCGA-OL-A66N	0.49028	-0.265497	[Not Evaluated]	Positive	Negative
TCGA-C8-A137	0.491843	-0.114727	Positive	Negative	Negative
TCGA-B6-A40C	0.496287	-0.201437	Negative	Positive	Positive	ER+/HER2-
TCGA-AN-A0XW	0.484134	0.00749834	Positive	Positive	Positive
TCGA-A2-A0CU	0.49711	0.414415	Equivocal	Positive	Positive
TCGA-A1-A0SF	0.494571	0.180913	Negative	Positive	Positive	ER+/HER2-
TCGA-A8-A09Z	0.490552	-0.00726978	Negative	Positive	Negative	ER+/HER2-
TCGA-AN-A046	0.49045	0.233782	Negative	Positive	Positive	ER+/HER2-
TCGA-BH-A0BD	0.494795	0.303467	Negative	Positive	Positive	ER+/HER2-
TCGA-B6-A408	0.486604	-0.296714	Equivocal	Positive	Positive
TCGA-AR-A0TW	0.485113	0.0657207	Equivocal	Positive	Positive
TCGA-E9-A1RC	0.496634	0.198971	[Not Evaluated]	[Not Evaluated]	[Not Evaluated]
TCGA-BH-A0H3	0.489717	-0.017891	[Not Available]	Positive	Positive
TCGA-B6-A0IG	0.504778	0.092167	[Not Evaluated]	Positive	Positive
TCGA-BH-A8FZ	0.49077	0.0915526	Equivocal	Positive	Positive
TCGA-B6-A0WY	0.492754	0.331614	[Not Evaluated]	Positive	Negative
TCGA-AC-A62X	0.493127	-0.336198	[Not Evaluated]	Positive	Negative
TCGA-D8-A140	0.499525	0.211666	Positive	Positive	Positive
TCGA-BH-A0BA	0.496159	0.0398852	Negative	Positive	Positive	ER+/HER2-
TCGA-A2-A0CO	0.493744	0.0975702	Negative	Positive	Positive	ER+/HER2-
TCGA-WT-AB41	0.492406	-0.0914405	[Not Evaluated]	Positive	Positive
TCGA-A2-A3XW	0.498839	0.184184	Negative	Positive	Negative	ER+/HER2-
TCGA-A7-A3IZ	0.487511	0.0326641	Equivocal	Positive	Negative
TCGA-BH-A0AU	0.497908	0.361419	Positive	Positive	Positive
TCGA-A2-A0T6	0.495525	-0.224657	Negative	Positive	Positive	ER+/HER2-
TCGA-A1-A0SI	0.494025	-0.234165	Negative	Positive	Positive	ER+/HER2-
TCGA-LL-A440	0.494789	-0.157884	Equivocal	Positive	Positive
TCGA-BH-A0DO	0.497636	0.162643	Negative	Positive	Positive	ER+/HER2-
TCGA-E2-A153	0.497117	0.469935	Negative	Positive	Positive	ER+/HER2-
TCGA-E9-A22E	0.490042	-0.211439	Positive	Positive	Positive
TCGA-A8-A07U	0.502855	-0.291046	Negative	Negative	Positive
TCGA-C8-A12U	0.490559	0.0511121	Negative	Positive	Positive	ER+/HER2-
TCGA-A7-A13F	0.500164	0.459354	Equivocal	Positive	Positive
TCGA-OL-A5D7	0.491702	-0.341312	[Not Evaluated]	Negative	Negative
TCGA-C8-A3M8	0.49141	0.178542	Positive	Positive	Positive
TCGA-A8-A0A6	0.496487	-0.334056	Negative	Positive	Positive	ER+/HER2-
TCGA-B6-A0RN	0.500043	-0.0627273	[Not Evaluated]	Negative	Negative
TCGA-E9-A1NA	0.496612	0.172098	Positive	Positive	Positive
TCGA-BH-A0BT	0.497618	0.0203068	Negative	Positive	Positive	ER+/HER2-
TCGA-A2-A0CK	0.495418	-0.137955	Negative	Positive	Positive	ER+/HER2-
TCGA-AO-A0J5	0.493594	-0.286296	Equivocal	Positive	Negative
TCGA-BH-A18M	0.49669	0.321022	Positive	Positive	Positive
TCGA-E9-A1NE	0.500462	0.190429	Negative	Positive	Positive	ER+/HER2-
TCGA-A2-A1FX	0.495137	0.296525	[Not Evaluated]	Positive	Positive
TCGA-B6-A0RS	0.490371	-0.179042	[Not Evaluated]	Negative	Negative
TCGA-E9-A1N6	0.503728	0.189926	Positive	Positive	Positive
TCGA-AC-A2FE	0.498478	0.119604	[Not Evaluated]	Positive	Positive
TCGA-BH-A0HO	0.497883	0.156984	Negative	Positive	Positive	ER+/HER2-
TCGA-A8-A06O	0.4932	0.100233	Negative	Positive	Positive	ER+/HER2-
TCGA-E2-A1IK	0.486863	0.0664753	Negative	Positive	Positive	ER+/HER2-
TCGA-C8-A8HP	0.491442	-0.365237	Positive	Negative	Negative
TCGA-BH-A0HP	0.496989	-0.0274662	Negative	Positive	Negative	ER+/HER2-
TCGA-A8-A09G	0.49287	-0.245611	Positive	Positive	Negative
TCGA-AN-A0FX	0.494489	-0.344644	Positive	Negative	Negative
TCGA-BH-A0H7	0.492538	0.331421	Negative	Positive	Positive	ER+/HER2-
TCGA-A8-A091	0.491519	-0.199308	Negative	Positive	Negative	ER+/HER2-
TCGA-AR-A0TZ	0.498718	0.390065	Equivocal	Positive	Positive
TCGA-AR-A2LK	0.488976	0.222702	Equivocal	Positive	Positive
TCGA-A8-A094	0.491315	-0.296969	Negative	Positive	Negative	ER+/HER2-
TCGA-5T-A9QA	0.503257	0.0836875	Equivocal	Positive	Negative
TCGA-BH-A0B9	0.49655	-0.435077	Negative	Negative	Negative	TNBC
TCGA-A2-A0CR	0.490022	-0.160441	Negative	Positive	Positive	ER+/HER2-
TCGA-A2-A0EV	0.496621	0.36097	Negative	Positive	Positive	ER+/HER2-
TCGA-A8-A099	0.486526	0.0839824	Positive	Positive	Positive
TCGA-E2-A1L7	0.494845	-0.0344007	Negative	Negative	Negative	TNBC
TCGA-A2-A0CZ	0.491586	-0.105708	Negative	Positive	Positive	ER+/HER2-
TCGA-D8-A142	0.494779	-0.328186	Equivocal	Negative	Negative
TCGA-E2-A1IE	0.496185	0.234557	Equivocal	Positive	Positive
TCGA-A2-A259	0.488582	0.333016	Negative	Positive	Positive	ER+/HER2-
TCGA-E9-A1NI	0.493822	0.268858	Negative	Positive	Positive	ER+/HER2-
TCGA-E9-A248	0.494717	-0.324688	[Not Evaluated]	[Not Evaluated]	[Not Evaluated]
TCGA-A7-A4SE	0.495481	-0.315247	Negative	Negative	Negative	TNBC
TCGA-C8-A134	0.494099	-0.447604	Equivocal	Negative	Negative
TCGA-A8-A0A7	0.492916	-0.363096	Positive	Negative	Negative
TCGA-OL-A66O	0.483604	0.21829	[Not Evaluated]	Positive	Positive
TCGA-AC-A2BK	0.488977	-0.33965	Negative	Negative	Negative	TNBC
TCGA-A8-A07C	0.49555	-0.437547	Negative	Negative	Negative	TNBC
TCGA-BH-A18F	0.493916	0.184814	Negative	Positive	Positive	ER+/HER2-
TCGA-A8-A06R	0.491466	-0.216781	Positive	Positive	Negative
TCGA-EW-A1J5	0.493496	0.0913606	Negative	Positive	Positive	ER+/HER2-
TCGA-C8-A135	0.496993	-0.168748	Positive	Negative	Negative
TCGA-A8-A08I	0.498516	0.0135155	Negative	Positive	Positive	ER+/HER2-
TCGA-BH-A0DQ	0.498497	0.340056	Negative	Positive	Positive	ER+/HER2-
TCGA-AQ-A0Y5	0.497006	-0.101552	Positive	Positive	Positive
TCGA-4H-AAAK	0.490332	0.154434	Equivocal	Positive	Positive
TCGA-A8-A09C	0.493227	-0.00973181	Negative	Positive	Positive	ER+/HER2-
TCGA-E9-A244	0.488047	-0.194316	[Not Evaluated]	[Not Evaluated]	[Not Evaluated]
TCGA-BH-A0E2	0.489588	0.2714	Negative	Positive	Positive	ER+/HER2-
TCGA-D8-A1XS	0.50111	0.25796	Positive	Positive	Positive
TCGA-AN-A0XR	0.494859	0.18024	Negative	Positive	Negative	ER+/HER2-
TCGA-B6-A0IC	0.501205	0.109544	[Not Evaluated]	Positive	Positive
TCGA-BH-A0E9	0.481161	0.173189	Negative	Positive	Positive	ER+/HER2-
TCGA-AN-A0G0	0.492103	-0.20178	Negative	Negative	Negative	TNBC
TCGA-BH-A1FE	0.494618	-0.0185322	[Not Evaluated]	Positive	Positive
TCGA-LL-A6FR	0.491665	-0.160883	Equivocal	Negative	Positive
TCGA-E2-A1IO	0.494715	0.239279	Equivocal	Positive	Positive
TCGA-E9-A1NH	0.497468	0.0376856	Negative	Positive	Positive	ER+/HER2-
TCGA-AN-A0AT	0.486013	-0.462028	Negative	Negative	Negative	TNBC
TCGA-A8-A06N	0.498461	0.00397573	Negative	Positive	Negative	ER+/HER2-
TCGA-AR-A1AX	0.502801	-0.0494242	Positive	Positive	Positive
TCGA-BH-A0BW	0.496346	-0.34872	[Not Available]	Negative	Negative
TCGA-BH-A28Q	0.490774	0.100959	Negative	Positive	Positive	ER+/HER2-
TCGA-BH-A18K	0.490374	0.126726	Negative	Positive	Positive	ER+/HER2-
TCGA-A8-A08H	0.502469	-0.382541	Positive	Positive	Positive
TCGA-E2-A10E	0.491918	0.173432	Equivocal	Positive	Positive
TCGA-AR-A0U1	0.496865	-0.191945	Negative	Negative	Negative	TNBC
TCGA-E2-A14W	0.497107	0.191229	[Not Evaluated]	Positive	Positive
TCGA-GM-A2DM	0.492799	0.233479	Negative	Positive	Positive	ER+/HER2-
TCGA-AC-A6NO	0.483116	0.167366	Negative	Positive	Positive	ER+/HER2-
TCGA-A7-A13H	0.495324	0.205139	Equivocal	Positive	Positive
TCGA-E2-A15J	0.488263	0.27577	Equivocal	Positive	Positive
TCGA-C8-A131	0.485503	-0.30484	Negative	Negative	Negative	TNBC
TCGA-A2-A0YH	0.498275	0.199556	Negative	Positive	Positive	ER+/HER2-
TCGA-D8-A1Y0	0.490567	0.0504666	Negative	Positive	Positive	ER+/HER2-
TCGA-B6-A0I6	0.488022	-0.293291	[Not Evaluated]	Negative	Negative
TCGA-AO-A0JL	0.493649	-0.429798	Negative	Negative	Negative	TNBC
TCGA-BH-A0HF	0.499252	0.272104	Negative	Positive	Positive	ER+/HER2-
TCGA-E2-A574	0.503438	-0.316844	Equivocal	Negative	Negative
TCGA-A2-A0EO	0.49232	0.417522	Negative	Positive	Positive	ER+/HER2-
TCGA-AC-A2FM	0.491778	0.361053	[Not Evaluated]	[Not Evaluated]	[Not Evaluated]
TCGA-A1-A0SE	0.488574	0.446866	Negative	Positive	Positive	ER+/HER2-
TCGA-AO-A0JC	0.49471	-0.379753	Negative	Positive	Positive	ER+/HER2-
TCGA-BH-A0W3	0.497131	0.253929	Equivocal	Positive	Positive
TCGA-BH-A42V	0.487442	0.157153	Negative	Positive	Positive	ER+/HER2-
TCGA-BH-A18Q	0.497515	-0.296844	Positive	Negative	Negative
TCGA-BH-A0C3	0.499679	0.155913	Negative	Positive	Negative	ER+/HER2-
TCGA-A2-A0ST	0.491894	-0.361761	[Not Evaluated]	Negative	Negative
TCGA-B6-A0RL	0.503345	0.0323029	[Not Evaluated]	Positive	Positive
TCGA-A8-A08B	0.496489	0.119494	Positive	Positive	Negative
TCGA-A8-A08A	0.49432	0.185321	Negative	Positive	Positive	ER+/HER2-
TCGA-AC-A2BM	0.488775	-0.00711051	[Not Evaluated]	Positive	Positive
TCGA-A8-A06Z	0.497911	0.138121	Negative	Positive	Positive	ER+/HER2-
TCGA-A2-A0CL	0.490401	-0.22877	Negative	Positive	Positive	ER+/HER2-
TCGA-BH-A1FC	0.492277	-0.348413	Negative	Negative	Negative	TNBC
TCGA-AO-A12E	0.489742	0.421329	Negative	Positive	Positive	ER+/HER2-
TCGA-AC-A23E	0.495372	0.217049	[Not Evaluated]	Positive	Positive
TCGA-AN-A041	0.496127	0.242401	Positive	Positive	Negative
TCGA-C8-A12N	0.493044	0.210728	Negative	Positive	Positive	ER+/HER2-
TCGA-A8-A096	0.49265	0.100623	Negative	Positive	Positive	ER+/HER2-
TCGA-AO-A1KQ	0.496496	0.250638	Negative	Positive	Positive	ER+/HER2-
TCGA-BH-A0DX	0.501538	0.0911092	Negative	Positive	Positive	ER+/HER2-
TCGA-A2-A1FW	0.488068	-0.154926	Negative	Positive	Negative	ER+/HER2-
TCGA-A2-A0YC	0.500281	0.387206	[Not Evaluated]	Positive	Positive
TCGA-A8-A09V	0.500654	0.126265	Negative	Positive	Positive	ER+/HER2-
TCGA-A8-A09W	0.48714	0.195148	Negative	Positive	Positive	ER+/HER2-
TCGA-E2-A15L	0.498286	0.10415	Equivocal	Positive	Positive
TCGA-D8-A1JH	0.48761	0.306227	Negative	Positive	Positive	ER+/HER2-
TCGA-BH-A8FY	0.503637	0.0956909	Negative	Positive	Positive	ER+/HER2-
TCGA-E9-A22B	0.486313	-0.0967595	Negative	Positive	Negative	ER+/HER2-
TCGA-LL-A5YL	0.48658	-0.153696	Positive	Positive	Negative
TCGA-A2-A0D3	0.493853	0.148321	Negative	Positive	Positive	ER+/HER2-
TCGA-AN-A0FW	0.506702	0.0573821	Negative	Positive	Indeterminate	ER+/HER2-
TCGA-E2-A14R	0.496336	-0.291098	Negative	Negative	Negative	TNBC
TCGA-AN-A0FS	0.493463	0.0647651	Positive	Positive	Negative
TCGA-A8-A07W	0.493772	0.140688	Negative	Positive	Positive	ER+/HER2-
TCGA-D8-A1J9	0.486183	-0.0273756	Positive	Positive	Negative
TCGA-A2-A1G4	0.502948	0.260805	Negative	Positive	Positive	ER+/HER2-
TCGA-AR-A0TR	0.49204	0.159739	Equivocal	Positive	Positive
TCGA-A8-A0A4	0.497347	0.203644	Negative	Positive	Positive	ER+/HER2-
TCGA-BH-A0EE	0.493062	-0.303526	Positive	Negative	Negative
TCGA-D8-A27H	0.487786	-0.24395	Negative	Negative	Negative	TNBC
TCGA-BH-A1F0	0.492406	-0.37017	Negative	Negative	Indeterminate
TCGA-A7-A13G	0.484994	0.198706	Negative	Positive	Positive	ER+/HER2-
TCGA-E9-A1RE	0.496218	0.372742	[Not Evaluated]	[Not Evaluated]	[Not Evaluated]
TCGA-C8-A12X	0.496254	0.292332	Negative	Positive	Positive	ER+/HER2-
TCGA-AC-A23G	0.485717	0.214942	Positive	Positive	Positive
TCGA-AO-A1KT	0.491657	-0.0605288	Equivocal	Positive	Positive
TCGA-BH-A0BS	0.485578	0.241953	[Not Available]	Positive	Positive
TCGA-BH-A0C7	0.48822	0.273827	[Not Available]	Positive	Negative
TCGA-E2-A156	0.497192	0.382563	Negative	Positive	Positive	ER+/HER2-
TCGA-A8-A07I	0.496022	0.0242324	Positive	Positive	Negative
TCGA-BH-A18R	0.495936	-0.316641	Positive	Indeterminate	Negative
TCGA-A8-A090	0.490929	0.271018	Positive	Positive	Positive
TCGA-AO-A0JE	0.489137	-0.329322	Positive	Negative	Negative
TCGA-AO-A03V	0.50783	0.0880209	Negative	Positive	Positive	ER+/HER2-
TCGA-E9-A1RB	0.492146	0.170685	[Not Evaluated]	[Not Evaluated]	[Not Evaluated]
TCGA-E2-A570	0.489566	0.17564	Equivocal	Positive	Positive
TCGA-A8-A07E	0.490176	-0.0372968	Negative	Positive	Positive	ER+/HER2-
TCGA-E2-A1L8	0.49777	-0.119578	Equivocal	Positive	Positive
TCGA-A2-A0SU	0.491589	0.100129	Negative	Positive	Positive	ER+/HER2-
TCGA-EW-A1OV	0.499484	-0.465384	Negative	Negative	Negative	TNBC
TCGA-D8-A143	0.497545	-0.336955	Negative	Negative	Negative	TNBC
TCGA-B6-A0WW	0.488507	0.258661	[Not Evaluated]	Positive	Positive
TCGA-E2-A1LE	0.491286	-0.36895	Positive	Negative	Negative
TCGA-E2-A15I	0.498694	-0.274829	Equivocal	Positive	Positive
TCGA-A2-A0EQ	0.492091	-0.37265	Positive	Negative	Negative
TCGA-A2-A1FV	0.490229	-0.21519	Negative	Positive	Positive	ER+/HER2-
TCGA-E2-A15E	0.49054	0.279829	[Not Evaluated]	Positive	Positive
TCGA-BH-A0B3	0.494733	-0.287988	Negative	Negative	Negative	TNBC
TCGA-B6-A0RE	0.488082	-0.233879	[Not Evaluated]	Negative	Negative
TCGA-B6-A0IE	0.485929	0.260964	[Not Evaluated]	Negative	Negative
TCGA-BH-A1ES	0.496676	0.199894	Negative	Positive	Positive	ER+/HER2-
TCGA-A7-A4SD	0.498564	-0.238997	Equivocal	Negative	Negative
TCGA-BH-A0EA	0.492656	-0.172482	Negative	Positive	Positive	ER+/HER2-
TCGA-A2-A0EN	0.500144	0.0757526	Equivocal	Positive	Positive
TCGA-C8-A3M7	0.492549	-0.383021	Negative	Negative	Negative	TNBC
TCGA-E2-A1LI	0.498705	-0.430159	Equivocal	Negative	Negative
TCGA-BH-A18I	0.493716	0.0456776	Positive	Positive	Positive
TCGA-AO-A03M	0.49293	0.199845	Negative	Positive	Positive	ER+/HER2-
TCGA-EW-A1PA	0.494099	0.0962406	Negative	Positive	Positive	ER+/HER2-
TCGA-A8-A081	0.488171	-0.234611	Negative	Positive	Positive	ER+/HER2-
TCGA-BH-A0DE	0.497141	0.0949729	Negative	Positive	Positive	ER+/HER2-
TCGA-D8-A1XA	0.493599	0.229116	Equivocal	Positive	Positive
TCGA-EW-A6SB	0.494818	-0.342335	Negative	Negative	Negative	TNBC
TCGA-AR-A1AT	0.499598	0.0254832	Positive	Positive	Positive
TCGA-BH-A0HB	0.493664	0.279048	Equivocal	Positive	Positive
TCGA-A7-A4SF	0.499657	-0.00187172	Positive	Positive	Negative
TCGA-A8-A08P	0.493768	-0.177927	Positive	Positive	Positive
TCGA-E9-A22D	0.496249	0.0300055	Positive	Positive	Positive
TCGA-B6-A0I9	0.492662	-0.129922	[Not Evaluated]	Indeterminate	Positive
TCGA-GM-A4E0	0.498424	-0.0886381	[Not Evaluated]	Positive	Positive
TCGA-OL-A66J	0.490634	0.3023	[Not Evaluated]	Positive	Positive
TCGA-A8-A0A9	0.490351	0.169187	Negative	Positive	Positive	ER+/HER2-
TCGA-A8-A09X	0.495508	-0.167154	Negative	Negative	Negative	TNBC
TCGA-A7-A0CH	0.487954	0.0462968	[Not Evaluated]	[Not Evaluated]	[Not Evaluated]
TCGA-A8-A09N	0.499654	0.214333	Positive	Positive	Positive
TCGA-D8-A141	0.493292	-0.11155	Negative	Positive	Positive	ER+/HER2-
TCGA-E9-A24A	0.494882	0.0829938	[Not Evaluated]	[Not Evaluated]	[Not Evaluated]
TCGA-B6-A0IH	0.49952	-0.268362	[Not Evaluated]	Positive	Positive
TCGA-E2-A1BC	0.491161	-0.0305425	Negative	Positive	Positive	ER+/HER2-
TCGA-BH-A0HN	0.488784	-0.0914437	Equivocal	Positive	Positive
TCGA-OL-A5RW	0.48592	-0.243277	[Not Evaluated]	Negative	Negative
TCGA-E2-A56Z	0.498463	-0.044731	Equivocal	Positive	Positive
TCGA-AC-A2FO	0.496047	0.134014	Negative	Positive	Negative	ER+/HER2-
TCGA-AR-A1AN	0.497827	0.161036	Negative	Positive	Positive	ER+/HER2-
TCGA-A1-A0SJ	0.492935	0.396842	Equivocal	Positive	Positive
TCGA-AR-A0TS	0.49427	-0.404087	Negative	Negative	Negative	TNBC
TCGA-A8-A082	0.508709	0.320446	Negative	Positive	Positive	ER+/HER2-
TCGA-E9-A54Y	0.49215	-0.0158905	Negative	Positive	Positive	ER+/HER2-
TCGA-BH-A0E1	0.49233	0.379351	Equivocal	Positive	Positive
TCGA-E2-A1LK	0.503908	-0.263066	Equivocal	Negative	Negative
TCGA-AR-A0TY	0.494951	-0.00415884	Negative	Positive	Negative	ER+/HER2-
TCGA-BH-A0DK	0.499491	0.256853	Negative	Positive	Positive	ER+/HER2-
TCGA-B6-A0IB	0.493094	0.109187	[Not Evaluated]	Positive	Positive
TCGA-E9-A1R6	0.484833	0.358333	[Not Evaluated]	[Not Evaluated]	[Not Evaluated]
TCGA-AO-A125	0.492939	0.222976	Negative	Positive	Positive	ER+/HER2-
TCGA-E2-A159	0.487799	-0.329866	[Not Evaluated]	Negative	Negative
TCGA-PE-A5DC	0.498529	0.190615	Positive	Positive	Positive
TCGA-BH-A0E6	0.494855	-0.299557	Equivocal	Negative	Negative
TCGA-BH-A0DL	0.49417	-0.198096	Negative	Positive	Negative	ER+/HER2-
TCGA-B6-A0X4	0.485753	0.114112	[Not Evaluated]	Positive	Positive
TCGA-C8-A26W	0.494653	0.0909749	Equivocal	Positive	Positive
TCGA-A1-A0SK	0.489859	-0.410017	Negative	Negative	Negative	TNBC
TCGA-D8-A1JI	0.484172	0.187952	Negative	Positive	Positive	ER+/HER2-
TCGA-AN-A0AS	0.48629	0.0708455	Negative	Positive	Negative	ER+/HER2-
TCGA-BH-A1ET	0.498334	0.158652	Negative	Positive	Positive	ER+/HER2-
TCGA-EW-A1IZ	0.501856	-0.23072	Negative	Positive	Positive	ER+/HER2-
TCGA-E2-A10B	0.489827	0.0504307	Equivocal	Positive	Positive
TCGA-A2-A4RX	0.50162	-0.25735	Negative	Positive	Positive	ER+/HER2-
TCGA-E2-A1LB	0.489931	-0.184847	Positive	Negative	Negative
TCGA-A2-A3XU	0.489014	-0.277006	[Not Evaluated]	Negative	Negative
TCGA-GI-A2C8	0.482037	-0.140805	Negative	Positive	Positive	ER+/HER2-
TCGA-AN-A04A	0.492559	0.281287	Negative	Positive	Positive	ER+/HER2-
TCGA-LL-A8F5	0.486086	-0.361768	Negative	Positive	Negative	ER+/HER2-
TCGA-AR-A5QP	0.493143	0.0301882	Equivocal	Positive	Positive
TCGA-AC-A62V	0.491737	0.136256	[Not Evaluated]	Positive	Positive
TCGA-C8-A12O	0.492028	0.354507	Negative	Positive	Positive	ER+/HER2-
TCGA-A8-A0AD	0.492281	0.27054	Negative	Positive	Positive	ER+/HER2-
TCGA-S3-AA15	0.500107	-0.454554	Negative	Negative	Negative	TNBC
TCGA-BH-A0BO	0.496395	0.279722	Negative	Positive	Positive	ER+/HER2-
TCGA-E9-A6HE	0.494243	0.0638716	Negative	Positive	Positive	ER+/HER2-
TCGA-PE-A5DE	0.496955	0.00326469	Negative	Positive	Positive	ER+/HER2-
TCGA-A8-A09R	0.494966	-0.0442968	Negative	Positive	Positive	ER+/HER2-
TCGA-A7-A5ZV	0.49451	-0.252176	Equivocal	Negative	Negative
TCGA-AO-A0J6	0.496352	-0.270871	Negative	Negative	Negative	TNBC
TCGA-C8-A12Y	0.491451	0.377916	[Not Evaluated]	[Not Evaluated]	[Not Evaluated]
TCGA-OL-A5RV	0.501101	0.441709	[Not Evaluated]	Positive	Positive
TCGA-D8-A1JE	0.497402	0.10619	Negative	Positive	Positive	ER+/HER2-
TCGA-GM-A5PV	0.490799	0.275244	[Not Evaluated]	Positive	Positive
TCGA-AN-A0XO	0.487342	0.305843	Negative	Positive	Negative	ER+/HER2-
TCGA-C8-A1HL	0.492507	0.0409097	Equivocal	Positive	Negative
TCGA-AO-A0J2	0.494477	-0.200187	Equivocal	Negative	Negative
TCGA-D8-A1JL	0.493256	-0.353175	Negative	Negative	Negative	TNBC
TCGA-EW-A1IX	0.493729	0.363858	Negative	Positive	Positive	ER+/HER2-
TCGA-OL-A5DA	0.487383	0.127493	[Not Evaluated]	Positive	Positive
TCGA-D8-A1X8	0.489909	0.318524	Negative	Positive	Indeterminate	ER+/HER2-
TCGA-AC-A3YJ	0.487726	-0.0491372	[Not Available]	Positive	Positive
TCGA-BH-A0EB	0.496092	0.0711576	Equivocal	Positive	Positive
TCGA-B6-A401	0.491214	0.213001	Negative	Positive	Positive	ER+/HER2-
TCGA-A1-A0SH	0.502792	0.0328972	Equivocal	Negative	Positive
TCGA-AR-A0TP	0.489668	-0.252963	Negative	Positive	Negative	ER+/HER2-
TCGA-AO-A126	0.488943	-0.187367	Negative	Positive	Positive	ER+/HER2-
TCGA-EW-A3U0	0.488943	-0.378973	Negative	Negative	Negative	TNBC
TCGA-GM-A2D9	0.491465	-0.0693556	[Not Evaluated]	Positive	Positive
TCGA-A7-A26I	0.492845	-0.369187	Equivocal	Negative	Negative
TCGA-B6-A0IN	0.488861	-0.209459	[Not Evaluated]	Positive	Negative
TCGA-E2-A14S	0.494204	0.0765259	Equivocal	Positive	Positive
TCGA-AN-A0XL	0.494807	0.226656	Negative	Positive	Positive	ER+/HER2-
TCGA-BH-A0DS	0.504104	0.0221544	Negative	Positive	Positive	ER+/HER2-
TCGA-BH-A8G0	0.491972	0.0742819	Negative	Positive	Positive	ER+/HER2-
TCGA-D8-A1JU	0.49112	-0.201166	Negative	Positive	Positive	ER+/HER2-
TCGA-D8-A1XV	0.491991	0.0145355	Equivocal	Positive	Positive
TCGA-BH-A0DH	0.492651	0.424702	Negative	Positive	Positive	ER+/HER2-
TCGA-A8-A07L	0.493759	0.199942	Negative	Positive	Positive	ER+/HER2-
TCGA-A8-A07Z	0.49529	0.423324	Negative	Positive	Positive	ER+/HER2-
TCGA-E2-A1L9	0.495242	-0.0807867	Negative	Positive	Positive	ER+/HER2-
TCGA-BH-A0E0	0.492952	-0.216252	Negative	Negative	Negative	TNBC
TCGA-GM-A2DF	0.496943	-0.388821	Negative	Negative	Negative	TNBC
TCGA-A2-A04N	0.491091	0.332732	[Not Evaluated]	Positive	Positive
TCGA-BH-A0GZ	0.492276	0.0594911	Equivocal	Positive	Positive
TCGA-AN-A0FK	0.48935	0.322111	Positive	Positive	Positive
TCGA-A2-A0D0	0.488471	-0.346345	Negative	Negative	Negative	TNBC
TCGA-EW-A2FW	0.488469	0.166291	Negative	Positive	Positive	ER+/HER2-
TCGA-OL-A5S0	0.492857	-0.361838	[Not Evaluated]	Positive	Negative
TCGA-D8-A1X5	0.493129	-0.0259718	Positive	Positive	Positive
TCGA-C8-A12V	0.496329	-0.461248	Negative	Negative	Negative	TNBC
TCGA-B6-A0RG	0.49436	0.520229	[Not Evaluated]	Negative	Negative
TCGA-AN-A0AR	0.486707	-0.335024	Negative	Negative	Negative	TNBC
TCGA-B6-A1KF	0.491732	-0.237707	Equivocal	Negative	Negative
TCGA-D8-A27T	0.495076	0.144668	Negative	Positive	Positive	ER+/HER2-
TCGA-B6-A409	0.486427	-0.223438	Equivocal	Negative	Negative
TCGA-AO-A0JJ	0.497852	0.22528	Negative	Positive	Positive	ER+/HER2-
TCGA-BH-A0HY	0.490266	0.0471766	Positive	Positive	Negative
TCGA-C8-A12M	0.483452	0.0918456	Negative	Positive	Negative	ER+/HER2-
TCGA-A8-A07O	0.492533	-0.23355	Negative	Negative	Negative	TNBC
TCGA-AR-A24P	0.490308	0.25994	Equivocal	Positive	Positive
TCGA-AR-A5QM	0.488975	0.294481	Equivocal	Positive	Positive
TCGA-E2-A2P5	0.493449	0.00510303	[Not Evaluated]	Positive	Positive
TCGA-B6-A400	0.489906	-0.383032	Negative	Negative	Negative	TNBC
TCGA-A2-A0YT	0.495817	0.111407	[Not Evaluated]	Positive	Negative
TCGA-AO-A12D	0.48668	-0.181906	Positive	Negative	Negative
TCGA-A8-A08J	0.496475	-0.275333	Negative	Positive	Negative	ER+/HER2-
TCGA-LL-A73Y	0.489579	-0.411208	Negative	Negative	Negative	TNBC
TCGA-B6-A0I5	0.500247	0.292121	[Not Evaluated]	Positive	Positive
TCGA-A2-A3KD	0.497097	0.385057	Negative	Positive	Positive	ER+/HER2-
TCGA-A8-A07G	0.488511	0.128988	Negative	Positive	Positive	ER+/HER2-
TCGA-BH-A0HW	0.496794	0.210799	Equivocal	Positive	Negative
TCGA-A7-A3J1	0.499354	0.0355504	Negative	Positive	Positive	ER+/HER2-
TCGA-D8-A1JK	0.490572	-0.30672	Negative	Negative	Positive
TCGA-BH-A1F8	0.490985	0.0153913	Positive	Positive	Positive
TCGA-AO-A0J4	0.496775	-0.302224	Negative	Negative	Negative	TNBC
TCGA-EW-A1P3	0.497497	0.330144	Negative	Positive	Positive	ER+/HER2-
TCGA-A8-A08T	0.498656	0.000546475	Positive	Positive	Positive
TCGA-AC-A23H	0.490959	-0.204402	Positive	Positive	Negative
TCGA-AN-A0FZ	0.49107	0.342658	Positive	Positive	Negative
TCGA-A1-A0SD	0.493312	0.242181	Negative	Positive	Positive	ER+/HER2-
TCGA-A8-A07B	0.491661	0.0282075	Positive	Positive	Positive
TCGA-D8-A27E	0.485172	-0.0433324	Negative	Positive	Positive	ER+/HER2-
TCGA-D8-A13Z	0.496565	-0.319637	Negative	Negative	Negative	TNBC
TCGA-BH-A0B4	0.486331	0.358507	Equivocal	Positive	Positive
TCGA-AC-A5XU	0.491667	-0.187292	Negative	Positive	Positive	ER+/HER2-
TCGA-D8-A145	0.488286	-0.050673	Equivocal	Positive	Positive
TCGA-A1-A0SG	0.492063	0.405943	Negative	Positive	Positive	ER+/HER2-
TCGA-A8-A06U	0.498008	0.0883692	Positive	Positive	Positive
TCGA-B6-A1KC	0.487448	-0.240204	Negative	Positive	Negative	ER+/HER2-
TCGA-D8-A1XF	0.495636	0.219588	Negative	Positive	Positive	ER+/HER2-
TCGA-A8-A08R	0.499753	-0.25422	Negative	Negative	Negative	TNBC
TCGA-A8-A093	0.495918	0.265846	Negative	Positive	Positive	ER+/HER2-
TCGA-A8-A06Q	0.484294	-0.0959169	Negative	Positive	Positive	ER+/HER2-
TCGA-AR-A255	0.490506	0.159025	Positive	Positive	Positive
TCGA-E2-A1II	0.493582	-0.416824	Negative	Negative	Positive
TCGA-AC-A2FB	0.486309	0.294061	Positive	Positive	Positive
TCGA-AR-A1AP	0.487394	0.23904	Equivocal	Positive	Positive
TCGA-AR-A0U2	0.488007	-0.160676	Negative	Positive	Positive	ER+/HER2-
TCGA-AC-A2B8	0.491359	0.243007	Negative	Positive	Positive	ER+/HER2-
TCGA-AN-A0FJ	0.496391	-0.263578	Positive	Positive	Negative
TCGA-AO-A03O	0.495869	0.102794	Negative	Positive	Positive	ER+/HER2-
TCGA-A8-A085	0.495486	0.314713	Negative	Positive	Positive	ER+/HER2-
TCGA-OL-A5RU	0.494105	0.107569	[Not Evaluated]	Positive	Positive
TCGA-B6-A0IA	0.491827	0.301523	[Not Evaluated]	Positive	Positive
TCGA-A8-A08O	0.501347	0.371895	Negative	Positive	Positive	ER+/HER2-
TCGA-A8-A08X	0.4915	-0.283671	Positive	Negative	Negative
TCGA-GM-A5PX	0.491599	-0.252682	Negative	Positive	Positive	ER+/HER2-
TCGA-E2-A14X	0.488644	-0.27929	Negative	Negative	Negative	TNBC
TCGA-E2-A1IH	0.496752	-0.172734	Equivocal	Positive	Positive
TCGA-AO-A0J3	0.49985	0.0131692	Equivocal	Positive	Positive
TCGA-E2-A155	0.491004	0.274884	Negative	Positive	Negative	ER+/HER2-
TCGA-A8-A09B	0.493086	0.41094	Negative	Positive	Positive	ER+/HER2-
TCGA-BH-A0HL	0.493031	0.153103	Equivocal	Positive	Positive
TCGA-E2-A1IL	0.496758	0.118678	Negative	Positive	Positive	ER+/HER2-
TCGA-A8-A09M	0.50111	0.0679418	Negative	Positive	Positive	ER+/HER2-
TCGA-A2-A0SW	0.490851	-0.105383	[Not Evaluated]	Positive	Negative
TCGA-AC-A4ZE	0.492893	0.363885	Positive	Positive	Positive
TCGA-A8-A08C	0.487242	-0.0634605	Positive	Positive	Positive
TCGA-E9-A249	0.492752	0.248598	[Not Evaluated]	[Not Evaluated]	[Not Evaluated]
TCGA-E2-A105	0.485711	0.0223549	Equivocal	Positive	Positive
TCGA-A2-A1G6	0.505519	0.13705	Negative	Negative	Negative	TNBC
TCGA-GM-A2DA	0.488082	-0.0996276	Equivocal	Positive	Positive
TCGA-BH-A0W5	0.488482	0.24794	Equivocal	Positive	Positive
TCGA-D8-A1JF	0.496576	-0.156109	Negative	Negative	Negative	TNBC
TCGA-D8-A27L	0.492388	0.0550682	Negative	Positive	Positive	ER+/HER2-
TCGA-AR-A252	0.489822	-0.0649574	Negative	Positive	Positive	ER+/HER2-
TCGA-AN-A0XV	0.492894	0.0692391	Positive	Positive	Positive
TCGA-D8-A1JM	0.493374	-0.0762481	Negative	Positive	Negative	ER+/HER2-
TCGA-AO-A12F	0.49729	-0.389116	Negative	Negative	Negative	TNBC
TCGA-E9-A3HO	0.492424	-0.112915	[Not Evaluated]	[Not Evaluated]	[Not Evaluated]
TCGA-AC-A8OS	0.497121	0.0249631	Positive	Positive	Positive
TCGA-B6-A0IK	0.491273	-0.212974	[Not Evaluated]	Negative	Negative
TCGA-OK-A5Q2	0.494227	-0.213725	Negative	Positive	Positive	ER+/HER2-
TCGA-D8-A1J8	0.491424	-0.127134	Negative	Positive	Positive	ER+/HER2-
TCGA-BH-A5J0	0.5017	0.125909	Negative	Positive	Positive	ER+/HER2-
TCGA-AN-A0FN	0.495674	-0.265282	Positive	Positive	Positive
TCGA-C8-A26V	0.490456	0.0163531	Negative	Positive	Positive	ER+/HER2-
TCGA-D8-A1Y2	0.501141	-0.23884	Indeterminate	Positive	Positive
TCGA-A2-A3XT	0.498189	-0.340288	Negative	Negative	Negative	TNBC
TCGA-A2-A0CP	0.497208	0.26319	[Not Evaluated]	Positive	Positive
TCGA-JL-A3YX	0.487553	0.249182	Positive	Positive	Positive
TCGA-Z7-A8R6	0.496626	0.209939	Negative	Positive	Positive	ER+/HER2-
TCGA-EW-A1OZ	0.5019	0.0517321	Equivocal	Positive	Negative
TCGA-A2-A25C	0.489234	0.261416	Negative	Positive	Positive	ER+/HER2-
TCGA-B6-A0WV	0.494669	0.367371	[Not Evaluated]	Positive	Positive
TCGA-AC-A2FG	0.499565	0.262964	[Not Evaluated]	Positive	Negative
TCGA-LL-A6FP	0.48285	-0.216617	Equivocal	Positive	Positive
TCGA-AR-A24O	0.489293	0.12644	Negative	Positive	Positive	ER+/HER2-
TCGA-A7-A26H	0.492065	0.159493	Equivocal	Positive	Negative
TCGA-D8-A27G	0.496361	0.0797866	Equivocal	Positive	Positive
TCGA-BH-A0W4	0.493325	0.396439	Negative	Positive	Positive	ER+/HER2-
TCGA-E2-A15H	0.496222	0.279354	Equivocal	Positive	Positive
TCGA-C8-A12T	0.492721	0.260869	Positive	Positive	Positive
TCGA-A8-A0A2	0.496385	0.0397274	Negative	Positive	Positive	ER+/HER2-
TCGA-BH-A0HU	0.503114	0.0893489	Negative	Positive	Positive	ER+/HER2-
TCGA-D8-A1JB	0.481128	-0.175552	Equivocal	Positive	Positive
TCGA-E2-A9RU	0.497795	-0.0468648	Equivocal	Positive	Negative
TCGA-A8-A09A	0.490429	0.209276	Negative	Positive	Positive	ER+/HER2-
TCGA-EW-A1J6	0.499962	-0.246186	Negative	Positive	Positive	ER+/HER2-
TCGA-B6-A0RU	0.49952	-0.372448	[Not Evaluated]	Negative	Negative
TCGA-A1-A0SM	0.498138	0.314082	Positive	Positive	Negative
TCGA-AN-A0FL	0.495829	-0.255436	Positive	Negative	Negative
TCGA-C8-A26Y	0.489814	-0.321288	Negative	Negative	Negative	TNBC
TCGA-AR-A24H	0.495208	-0.240986	Negative	Positive	Positive	ER+/HER2-
TCGA-A2-A04X	0.497027	-0.252854	Positive	Positive	Positive
TCGA-BH-A0HI	0.495909	0.414386	Negative	Positive	Positive	ER+/HER2-
TCGA-5L-AAT0	0.501751	-0.104006	Negative	Positive	Positive	ER+/HER2-
TCGA-BH-A0BM	0.49231	-0.111135	Negative	Positive	Negative	ER+/HER2-
TCGA-BH-A1FG	0.49245	0.359027	Negative	Positive	Positive	ER+/HER2-
TCGA-AR-A0TQ	0.486534	0.257238	Equivocal	Positive	Negative
TCGA-BH-A1EO	0.492819	0.0261072	Negative	Positive	Positive	ER+/HER2-
TCGA-A8-A086	0.496121	0.401004	Negative	Positive	Positive	ER+/HER2-
TCGA-E2-A152	0.499435	-0.227735	Positive	Positive	Negative
TCGA-A2-A0D4	0.488554	0.352565	Negative	Positive	Positive	ER+/HER2-
TCGA-LL-A5YM	0.495411	0.0799062	Equivocal	Positive	Positive
TCGA-AO-A1KP	0.500009	-0.0652606	Negative	Positive	Positive	ER+/HER2-
TCGA-A2-A0D1	0.496872	-0.315622	Positive	Negative	Negative
TCGA-A2-A0T2	0.493297	-0.283136	Negative	Negative	Negative	TNBC
TCGA-B6-A0I2	0.502526	-0.24966	[Not Evaluated]	[Not Evaluated]	[Not Evaluated]
TCGA-A8-A07F	0.485843	0.210444	Negative	Positive	Positive	ER+/HER2-
TCGA-A8-A09Q	0.48796	0.0655964	Negative	Positive	Positive	ER+/HER2-
TCGA-A2-A0EM	0.498081	0.347764	[Not Evaluated]	Positive	Positive
TCGA-B6-A0WZ	0.499234	0.381382	[Not Evaluated]	Positive	Positive
TCGA-BH-A1FL	0.491726	0.0370584	[Not Evaluated]	Positive	Positive
TCGA-A1-A0SP	0.488582	-0.35242	Negative	Negative	Negative	TNBC
TCGA-E9-A247	0.48877	0.0491172	[Not Evaluated]	[Not Evaluated]	[Not Evaluated]
TCGA-BH-A18H	0.498803	0.323502	Positive	Positive	Positive
TCGA-A7-A26J	0.49007	0.0744456	Negative	Positive	Positive	ER+/HER2-
TCGA-E2-A1LH	0.491636	-0.350713	Negative	Negative	Negative	TNBC
TCGA-A8-A06P	0.490733	0.453065	Negative	Positive	Positive	ER+/HER2-
TCGA-AR-A24L	0.485856	0.159279	Equivocal	Positive	Positive
TCGA-C8-A1HI	0.493894	0.126297	Negative	Positive	Positive	ER+/HER2-
TCGA-D8-A1XG	0.484202	0.168547	Negative	Positive	Negative	ER+/HER2-
TCGA-B6-A0I1	0.496002	-0.258899	[Not Evaluated]	Negative	Negative
TCGA-C8-A12P	0.49003	-0.167216	Positive	Negative	Negative
TCGA-A8-A092	0.500647	0.180995	Negative	Positive	Positive	ER+/HER2-
TCGA-B6-A40B	0.49157	0.320085	Negative	Positive	Positive	ER+/HER2-
TCGA-BH-A203	0.491631	-0.361078	[Not Evaluated]	[Not Evaluated]	[Not Evaluated]
TCGA-LL-A73Z	0.494358	-0.266714	Equivocal	Positive	Positive
TCGA-AR-A0U3	0.497225	0.334315	Negative	Positive	Positive	ER+/HER2-
TCGA-EW-A1PF	0.487926	0.268453	Negative	Positive	Positive	ER+/HER2-
TCGA-E2-A107	0.500238	0.128988	Equivocal	Positive	Negative
TCGA-AR-A0U0	0.496124	-0.335519	[Not Evaluated]	Negative	Negative
TCGA-A8-A0AB	0.496585	0.113202	Positive	Positive	Positive
TCGA-AN-A0FY	0.500146	0.234939	Negative	Positive	Positive	ER+/HER2-
TCGA-D8-A1XC	0.489881	0.121661	Negative	Positive	Positive	ER+/HER2-
TCGA-E2-A108	0.49367	-0.213479	Negative	Positive	Positive	ER+/HER2-
TCGA-A8-A09D	0.502782	-0.107569	Negative	Positive	Positive	ER+/HER2-
TCGA-BH-A0BP	0.498211	0.11329	Negative	Positive	Positive	ER+/HER2-
TCGA-E9-A5FL	0.494488	-0.284386	Negative	Negative	Negative	TNBC
TCGA-D8-A1X6	0.492783	0.162612	Negative	Positive	Positive	ER+/HER2-
TCGA-AC-A6IV	0.485269	-0.0937676	Equivocal	Positive	Positive
TCGA-D8-A1Y3	0.49392	-0.290674	Indeterminate	Positive	Positive
TCGA-EW-A1P6	0.499711	0.375121	Negative	Positive	Positive	ER+/HER2-
TCGA-A2-A25A	0.491628	-0.000419947	Equivocal	Positive	Positive
TCGA-BH-A0AW	0.48281	-0.293428	Positive	Positive	Negative
TCGA-LD-A66U	0.489728	0.243026	Negative	Positive	Positive	ER+/HER2-
TCGA-BH-A0GY	0.492257	0.295592	Negative	Positive	Positive	ER+/HER2-
TCGA-AR-A2LM	0.491715	0.0220805	[Not Evaluated]	Positive	Positive
TCGA-BH-A0BG	0.492805	-0.36972	Negative	Negative	Negative	TNBC
TCGA-A2-A0YE	0.497069	-0.37067	Negative	Negative	Negative	TNBC
TCGA-BH-A202	0.503809	-0.0585904	Positive	Positive	Positive
TCGA-EW-A6SD	0.493591	-0.259044	[Not Evaluated]	Negative	Negative
TCGA-D8-A27I	0.486561	-0.033351	Negative	Positive	Positive	ER+/HER2-
TCGA-AO-A0J7	0.503075	0.277497	Negative	Positive	Positive	ER+/HER2-
TCGA-A2-A25F	0.495527	-0.427857	Negative	Negative	Positive
TCGA-AR-A24Q	0.496644	-0.337836	Negative	Positive	Negative	ER+/HER2-
TCGA-AR-A2LE	0.493071	0.133322	[Not Evaluated]	Positive	Negative
TCGA-AC-A62Y	0.494781	0.219317	Negative	Positive	Positive	ER+/HER2-
TCGA-B6-A0RI	0.494542	0.428933	[Not Evaluated]	Positive	Positive
TCGA-D8-A1XW	0.485114	-0.276426	Negative	Negative	Positive
TCGA-E2-A15A	0.499686	0.37969	Negative	Positive	Positive	ER+/HER2-
TCGA-OL-A6VO	0.489416	-0.357811	Negative	Negative	Negative	TNBC
TCGA-E2-A1B0	0.492872	-0.231806	Positive	Negative	Negative
TCGA-A7-A0CD	0.490585	0.453564	Equivocal	Positive	Positive
TCGA-BH-A42T	0.500154	0.11941	Positive	Positive	Positive
TCGA-E2-A150	0.490792	-0.278063	Negative	Negative	Negative	TNBC
TCGA-C8-A138	0.499395	-0.39985	Equivocal	Positive	Negative
TCGA-D8-A147	0.493865	-0.419082	Negative	Negative	Negative	TNBC
TCGA-AO-A0JA	0.494767	0.0490904	Negative	Positive	Positive	ER+/HER2-
TCGA-AQ-A04J	0.498903	-0.413394	Negative	Negative	Negative	TNBC
TCGA-3C-AAAU	0.4958	0.00140434	Negative	Positive	Positive	ER+/HER2-
TCGA-BH-A0B1	0.493928	0.244449	Negative	Positive	Positive	ER+/HER2-
TCGA-A2-A0YM	0.496916	-0.297685	[Not Evaluated]	Negative	Negative
TCGA-AC-A7VB	0.495167	0.144981	[Not Evaluated]	Positive	Negative
TCGA-BH-A208	0.498983	-0.198852	[Not Evaluated]	[Not Evaluated]	[Not Evaluated]
TCGA-B6-A0IM	0.492372	0.299902	[Not Evaluated]	Positive	Positive
TCGA-EW-A1PB	0.485495	-0.241977	Negative	Negative	Negative	TNBC
TCGA-E2-A576	0.492004	-0.0526064	Equivocal	Positive	Positive
TCGA-AR-A1AH	0.483469	-0.453147	Negative	Positive	Negative	ER+/HER2-
TCGA-A8-A09T	0.498177	0.364651	Negative	Positive	Positive	ER+/HER2-
TCGA-A2-A0CS	0.495903	0.350276	Equivocal	Positive	Positive
TCGA-OL-A66H	0.487669	-0.0341623	[Not Evaluated]	Positive	Positive
TCGA-AN-A0XU	0.495673	-0.356444	Negative	Negative	Negative	TNBC
TCGA-E9-A1RA	0.50282	0.0330932	[Not Evaluated]	[Not Evaluated]	[Not Evaluated]
TCGA-E9-A3Q9	0.499493	-0.0514122	Indeterminate	Positive	Positive
TCGA-D8-A1JA	0.490298	-0.160563	Positive	Negative	Negative
TCGA-BH-A0EI	0.494233	0.141874	Negative	Positive	Positive	ER+/HER2-
TCGA-AO-A12B	0.498423	0.377971	Negative	Positive	Positive	ER+/HER2-
TCGA-LD-A74U	0.491232	-0.246575	Negative	Positive	Negative	ER+/HER2-
TCGA-C8-A273	0.488037	0.23476	Negative	Positive	Positive	ER+/HER2-
TCGA-C8-A1HJ	0.488813	-0.400357	Negative	Negative	Negative	TNBC
TCGA-GM-A3NY	0.497873	0.00403903	Negative	Positive	Positive	ER+/HER2-
TCGA-A8-A08L	0.493634	-0.454659	Negative	Positive	Negative	ER+/HER2-
TCGA-AR-A1AO	0.48301	-0.397263	Negative	Positive	Negative	ER+/HER2-
TCGA-AO-A12G	0.492444	0.135598	Positive	Positive	Positive
TCGA-A7-A5ZW	0.492642	0.227388	Negative	Positive	Positive	ER+/HER2-
TCGA-B6-A402	0.494575	-0.304088	Negative	Negative	Negative	TNBC
TCGA-A8-A08Z	0.499487	-0.232066	Negative	Positive	Positive	ER+/HER2-
TCGA-E9-A5UP	0.489933	0.241002	[Not Evaluated]	[Not Evaluated]	[Not Evaluated]
TCGA-3C-AALK	0.49092	0.356928	Positive	Positive	Positive
TCGA-B6-A1KN	0.49216	-0.0550194	[Not Evaluated]	Negative	Negative
TCGA-GM-A2DO	0.49126	-0.153822	Negative	Positive	Positive	ER+/HER2-
TCGA-AO-A03P	0.494226	0.125034	Negative	Positive	Positive	ER+/HER2-
TCGA-HN-A2NL	0.493465	-0.444347	Negative	Negative	Negative	TNBC
TCGA-BH-A18G	0.496045	-0.150294	Negative	Negative	Negative	TNBC
TCGA-AR-A0TX	0.498911	-0.125792	Positive	Positive	Positive
TCGA-A8-A0A1	0.492073	0.268121	Negative	Positive	Positive	ER+/HER2-
TCGA-A2-A3XS	0.498115	-0.330874	[Not Evaluated]	Negative	Negative
TCGA-EW-A3E8	0.498232	-0.0301435	Negative	Positive	Negative	ER+/HER2-
TCGA-AQ-A04H	0.494063	0.16167	Indeterminate	Positive	Positive
TCGA-D8-A1JP	0.485922	-0.276852	Negative	Positive	Positive	ER+/HER2-
TCGA-JL-A3YW	0.481767	-0.257669	Positive	Positive	Positive
TCGA-AQ-A54N	0.488922	-0.291763	Equivocal	Negative	Negative
TCGA-A7-A3J0	0.486518	0.146935	Negative	Positive	Positive	ER+/HER2-
TCGA-AO-A12H	0.498936	-0.0340321	Negative	Positive	Positive	ER+/HER2-
TCGA-E2-A14U	0.491947	0.34895	Equivocal	Positive	Positive
TCGA-D8-A13Y	0.493283	-0.341173	Negative	Positive	Positive	ER+/HER2-
TCGA-GM-A3XL	0.49437	-0.35146	[Not Evaluated]	Negative	Negative
TCGA-BH-A1EN	0.492103	-0.0510977	Positive	Negative	Negative
TCGA-BH-A0HQ	0.487778	0.328421	Negative	Positive	Positive	ER+/HER2-
TCGA-C8-A8HQ	0.496547	0.146638	Negative	Positive	Positive	ER+/HER2-
TCGA-E9-A1R5	0.484825	0.0439656	[Not Evaluated]	[Not Evaluated]	[Not Evaluated]
TCGA-B6-A0IJ	0.492411	-0.331353	[Not Evaluated]	Positive	Positive
TCGA-D8-A1XB	0.492129	0.176139	Negative	Positive	Positive	ER+/HER2-
TCGA-E2-A1LA	0.492496	0.261127	Equivocal	Positive	Positive
TCGA-E9-A22G	0.487898	-0.34355	Positive	Negative	Negative
TCGA-C8-A278	0.494325	-0.258278	Positive	Negative	Negative
TCGA-AR-A24R	0.498933	0.205961	Negative	Positive	Positive	ER+/HER2-
TCGA-E2-A15O	0.497567	0.149771	Equivocal	Positive	Positive
TCGA-E9-A2JS	0.487198	0.00408992	[Not Evaluated]	[Not Evaluated]	[Not Evaluated]
TCGA-AO-A128	0.495014	-0.396244	Negative	Negative	Negative	TNBC
TCGA-E2-A15T	0.500322	0.29139	Equivocal	Positive	Positive
TCGA-D8-A73X	0.49393	0.226437	Negative	Positive	Positive	ER+/HER2-
TCGA-EW-A1P5	0.490697	0.196835	Negative	Positive	Positive	ER+/HER2-
TCGA-BH-A1FN	0.497212	-0.169645	[Not Evaluated]	Positive	Positive
TCGA-AO-A0JD	0.493203	0.14213	Negative	Positive	Positive	ER+/HER2-
TCGA-AR-A0U4	0.490966	-0.306352	Negative	Negative	Negative	TNBC
TCGA-EW-A1OX	0.49427	0.222285	Negative	Positive	Positive	ER+/HER2-
TCGA-A7-A0CG	0.486705	0.109526	Negative	Positive	Negative	ER+/HER2-
TCGA-AC-A7VC	0.492979	-0.485809	Negative	Negative	Negative	TNBC
TCGA-A7-A425	0.486731	0.101845	Indeterminate	Positive	Positive
TCGA-C8-A26Z	0.491165	0.261025	Negative	Positive	Positive	ER+/HER2-
TCGA-E2-A15F	0.499263	0.36057	Negative	Positive	Positive	ER+/HER2-
TCGA-AR-A1AU	0.500662	0.453253	Equivocal	Positive	Positive
TCGA-EW-A1P8	0.491565	-0.328155	Negative	Negative	Negative	TNBC
TCGA-AC-A3TM	0.496259	0.1552	Equivocal	Positive	Positive
TCGA-E9-A295	0.498358	0.287661	Positive	Positive	Positive
TCGA-B6-A0WS	0.486954	0.337875	[Not Evaluated]	Positive	Positive
TCGA-D8-A1JG	0.50151	-0.326857	Equivocal	Negative	Negative
TCGA-LQ-A4E4	0.489358	-0.0785786	[Not Evaluated]	Positive	Positive
TCGA-AQ-A54O	0.489993	0.103032	Negative	Positive	Positive	ER+/HER2-
TCGA-AR-A1AQ	0.486115	-0.390521	Equivocal	Negative	Negative
TCGA-A2-A0YD	0.496535	0.378603	[Not Evaluated]	Positive	Positive
TCGA-AO-A124	0.491925	-0.351526	Negative	Negative	Negative	TNBC
TCGA-B6-A0RV	0.500797	0.409442	[Not Evaluated]	Positive	Positive
TCGA-XX-A89A	0.489651	-0.122835	Negative	Positive	Positive	ER+/HER2-
TCGA-E9-A1N3	0.501226	-0.0118034	[Not Evaluated]	[Not Evaluated]	[Not Evaluated]
TCGA-D8-A1XT	0.498354	-0.486996	Positive	Negative	Negative
TCGA-AC-A8OQ	0.480479	-0.428733	Indeterminate	Negative	Negative
TCGA-D8-A27R	0.505803	0.0827119	Equivocal	Positive	Positive
TCGA-EW-A2FS	0.489739	0.135781	Negative	Positive	Negative	ER+/HER2-
TCGA-S3-AA0Z	0.498769	-0.381827	Equivocal	Positive	Positive
TCGA-A1-A0SN	0.49368	0.20733	Positive	Positive	Positive
TCGA-A2-A3Y0	0.493465	-0.321386	Negative	Positive	Negative	ER+/HER2-
TCGA-C8-A1HF	0.497513	-0.389373	Positive	Negative	Positive
TCGA-D8-A1XZ	0.487859	-0.324868	Negative	Positive	Negative	ER+/HER2-
TCGA-E9-A22A	0.488915	-0.228491	Negative	Positive	Negative	ER+/HER2-
TCGA-E2-A14Q	0.496037	0.34802	Negative	Positive	Positive	ER+/HER2-
TCGA-E9-A1R2	0.495797	0.0944457	Equivocal	Positive	Negative
TCGA-AC-A5EH	0.500603	-0.0596284	Negative	Positive	Negative	ER+/HER2-
TCGA-A2-A0ES	0.49495	0.402038	Negative	Positive	Positive	ER+/HER2-
TCGA-EW-A1PD	0.495421	0.1502	Equivocal	Positive	Positive
TCGA-EW-A1J3	0.493566	0.132238	Positive	Positive	Positive
TCGA-A2-A4S2	0.496896	0.203044	Negative	Positive	Positive	ER+/HER2-
TCGA-WT-AB44	0.496316	-0.224513	Negative	Positive	Positive	ER+/HER2-
TCGA-E2-A154	0.49264	0.400021	Negative	Positive	Positive	ER+/HER2-
TCGA-AN-A0XP	0.488387	0.237575	Positive	Positive	Positive
TCGA-AQ-A1H2	0.498169	0.0914514	Indeterminate	Positive	Positive
TCGA-D8-A1XD	0.486768	0.184561	Negative	Positive	Positive	ER+/HER2-
TCGA-A2-A3XY	0.488554	-0.410145	Negative	Negative	Negative	TNBC
TCGA-A8-A08G	0.485724	0.0476663	Positive	Positive	Positive
TCGA-E2-A10F	0.494543	0.269297	Equivocal	Positive	Positive
TCGA-LL-A6FQ	0.487063	0.162341	Negative	Positive	Positive	ER+/HER2-
TCGA-AC-A3W6	0.486287	-0.210243	Negative	Positive	Positive	ER+/HER2-
TCGA-E2-A15D	0.489192	-0.154432	Equivocal	Positive	Positive
TCGA-E2-A14Z	0.500602	-0.135497	Negative	Positive	Positive	ER+/HER2-
TCGA-EW-A1PH	0.494131	-0.36477	Negative	Negative	Negative	TNBC
TCGA-GM-A2DH	0.498896	-0.467002	Negative	Negative	Negative	TNBC
TCGA-E2-A1L6	0.491693	0.381605	Negative	Positive	Positive	ER+/HER2-
TCGA-C8-A1HG	0.490633	0.00267671	Negative	Positive	Positive	ER+/HER2-
TCGA-E2-A14V	0.4912	0.27631	Positive	Positive	Positive
TCGA-BH-A2L8	0.49207	-0.212509	Negative	Positive	Positive	ER+/HER2-
TCGA-A8-A097	0.496004	-0.281344	Positive	Positive	Positive
TCGA-LL-A442	0.496586	0.18385	Equivocal	Positive	Positive
TCGA-EW-A1IW	0.488016	0.196159	Positive	Positive	Positive
TCGA-C8-A27A	0.486976	-0.00459536	Negative	Positive	Positive	ER+/HER2-
TCGA-D8-A1XY	0.500265	0.2301	Positive	Positive	Positive
TCGA-E9-A54X	0.495211	0.266791	Negative	Positive	Positive	ER+/HER2-
TCGA-BH-A201	0.496526	0.344318	Negative	Positive	Positive	ER+/HER2-
TCGA-B6-A0IO	0.49567	0.085068	[Not Evaluated]	Positive	Indeterminate
TCGA-S3-AA17	0.478122	0.153772	Equivocal	Positive	Positive
TCGA-BH-A42U	0.498515	-0.16695	Negative	Negative	Negative	TNBC
TCGA-OL-A66P	0.488692	-0.289457	[Not Evaluated]	Negative	Negative
TCGA-EW-A6SC	0.49876	0.12059	Negative	Positive	Positive	ER+/HER2-
TCGA-LL-A5YN	0.485079	-0.19387	Equivocal	Positive	Positive
TCGA-B6-A3ZX	0.498125	-0.406809	Negative	Negative	Negative	TNBC
TCGA-AR-A251	0.499421	-0.363045	Equivocal	Positive	Negative
TCGA-BH-A28O	0.488623	-0.18056	Negative	Positive	Positive	ER+/HER2-
TCGA-GM-A3XN	0.493355	0.0392053	Negative	Positive	Positive	ER+/HER2-
TCGA-LL-A50Y	0.488809	0.183902	Equivocal	Positive	Positive
TCGA-A2-A1G0	0.499406	0.305897	Equivocal	Positive	Positive
TCGA-AR-A24T	0.492934	0.013703	Equivocal	Positive	Positive
TCGA-EW-A1P0	0.496223	-0.182287	Negative	Positive	Negative	ER+/HER2-
TCGA-E9-A5FK	0.493394	0.0706528	Negative	Positive	Positive	ER+/HER2-
TCGA-A2-A25D	0.490612	0.0245549	Negative	Positive	Negative	ER+/HER2-
TCGA-EW-A2FR	0.492558	-0.363885	Equivocal	Negative	Negative
TCGA-D8-A1XO	0.49445	0.090294	Negative	Positive	Positive	ER+/HER2-
TCGA-AN-A0FV	0.488022	-0.190389	Positive	Negative	Negative
TCGA-OL-A5D8	0.495177	0.250091	[Not Evaluated]	Positive	Positive
TCGA-C8-A1HE	0.48979	0.22746	Equivocal	Positive	Positive
TCGA-D8-A1XU	0.491776	0.12838	Negative	Positive	Positive	ER+/HER2-
TCGA-AR-A24W	0.488773	0.156193	Negative	Positive	Positive	ER+/HER2-
TCGA-LL-A441	0.486075	-0.522513	Negative	Negative	Negative	TNBC
TCGA-A2-A3KC	0.488432	0.216304	Equivocal	Positive	Positive
TCGA-AO-A0JB	0.486221	-0.0194283	Negative	Positive	Positive	ER+/HER2-
TCGA-AC-A3QP	0.490863	-0.142159	Equivocal	Positive	Positive
TCGA-EW-A1PG	0.500414	0.249661	Equivocal	Positive	Positive
TCGA-EW-A423	0.490616	-0.119578	Negative	Positive	Positive	ER+/HER2-
TCGA-AC-A2QI	0.484089	-0.171739	Negative	Positive	Negative	ER+/HER2-
TCGA-E2-A15P	0.494669	-0.00666046	Negative	Positive	Positive	ER+/HER2-
TCGA-LL-A9Q3	0.492009	0.0699276	Positive	Positive	Positive
TCGA-B6-A0RQ	0.501132	0.291766	[Not Evaluated]	Positive	Positive
TCGA-AN-A0AJ	0.486345	-0.143789	Positive	Positive	Positive
TCGA-A7-A6VY	0.486857	-0.391373	Negative	Negative	Negative	TNBC
TCGA-E2-A573	0.487505	-0.382697	Equivocal	Negative	Negative
TCGA-AO-A1KS	0.494719	0.0492483	Equivocal	Positive	Positive
TCGA-AN-A0FF	0.48987	0.368786	Negative	Positive	Positive	ER+/HER2-
TCGA-AC-A3W7	0.489927	0.19569	Negative	Positive	Negative	ER+/HER2-
TCGA-AO-A0J9	0.492488	-0.270803	[Not Evaluated]	Positive	Positive
TCGA-C8-A274	0.48628	0.2025	Negative	Positive	Positive	ER+/HER2-
TCGA-AC-A5XS	0.488062	-0.0152465	Negative	Positive	Positive	ER+/HER2-
TCGA-AR-A24K	0.497882	0.152162	Equivocal	Positive	Positive
TCGA-A7-A3RF	0.495052	-0.14332	Negative	Positive	Positive	ER+/HER2-
TCGA-AC-A3HN	0.489891	-0.15607	Negative	Positive	Positive	ER+/HER2-
TCGA-C8-A8HR	0.49255	-0.298607	[Not Evaluated]	[Not Evaluated]	[Not Evaluated]
TCGA-E2-A1BD	0.486844	0.201204	Equivocal	Positive	Positive
TCGA-PE-A5DD	0.494934	0.0226076	Positive	Positive	Negative
TCGA-A7-A6VX	0.487651	-0.270605	Negative	Positive	Positive	ER+/HER2-
TCGA-E2-A2P6	0.496495	0.239741	[Not Evaluated]	Positive	Positive
TCGA-AR-A24M	0.488021	0.14223	Negative	Positive	Positive	ER+/HER2-
TCGA-BH-A0H0	0.491431	-0.0102409	Negative	Positive	Positive	ER+/HER2-
TCGA-AR-A2LJ	0.494934	0.0812285	Positive	Positive	Positive
TCGA-S3-AA12	0.49089	0.0906528	Negative	Positive	Negative	ER+/HER2-
TCGA-EW-A2FV	0.497316	0.296669	Negative	Positive	Positive	ER+/HER2-
TCGA-S3-AA14	0.492965	0.316034	Positive	Positive	Positive
TCGA-A8-A07R	0.492593	-0.20505	Positive	Negative	Negative
TCGA-D8-A3Z6	0.49527	0.230057	Negative	Positive	Positive	ER+/HER2-
TCGA-E2-A14T	0.497278	0.207578	Negative	Positive	Positive	ER+/HER2-
TCGA-E2-A1IN	0.497093	-0.027681	Negative	Positive	Positive	ER+/HER2-
TCGA-EW-A1J1	0.497486	0.389761	Negative	Positive	Positive	ER+/HER2-
TCGA-EW-A1OY	0.486411	0.247352	Negative	Positive	Positive	ER+/HER2-
TCGA-E2-A1IJ	0.494631	0.0831915	Equivocal	Positive	Positive
TCGA-E9-A5UO	0.489722	0.223368	[Not Evaluated]	[Not Evaluated]	[Not Evaluated]
TCGA-D8-A1XQ	0.499905	-0.330628	Negative	Negative	Negative	TNBC
TCGA-D8-A27K	0.487648	-0.0815425	Negative	Positive	Positive	ER+/HER2-
TCGA-AC-A3W5	0.497894	-0.338159	[Not Evaluated]	Positive	Positive
TCGA-B6-A0WX	0.495619	-0.438652	[Not Evaluated]	Negative	Negative
TCGA-D8-A1JC	0.484628	0.118281	Negative	Positive	Positive	ER+/HER2-
TCGA-A2-A25E	0.488867	0.160017	Equivocal	Positive	Positive
TCGA-E9-A227	0.496271	0.129341	Negative	Positive	Positive	ER+/HER2-
TCGA-AR-A24U	0.499917	-0.199401	Positive	Negative	Negative
TCGA-A2-A25B	0.501413	0.037369	Equivocal	Positive	Positive
TCGA-AC-A3TN	0.495875	0.191138	Positive	Positive	Positive
TCGA-AR-A5QQ	0.490581	-0.263722	Negative	Negative	Negative	TNBC
TCGA-C8-A1HN	0.498633	-0.168942	Equivocal	Positive	Positive
TCGA-OL-A5RX	0.491135	0.211399	[Not Evaluated]	Positive	Positive
TCGA-D8-A1JD	0.488952	0.142231	Negative	Positive	Positive	ER+/HER2-
TCGA-E9-A1RG	0.494807	0.22177	[Not Evaluated]	[Not Evaluated]	[Not Evaluated]
TCGA-D8-A1X9	0.492026	0.0011048	Indeterminate	Positive	Positive
TCGA-E9-A22H	0.492914	0.312089	Positive	Positive	Positive
TCGA-AR-A256	0.496017	-0.32027	Negative	Negative	Negative	TNBC
TCGA-AC-A8OP	0.49683	0.0931686	Indeterminate	Positive	Positive
TCGA-V7-A7HQ	0.498388	0.238571	[Not Evaluated]	Positive	Positive
TCGA-GM-A2DN	0.499281	-0.0734988	Negative	Positive	Positive	ER+/HER2-
TCGA-C8-A1HO	0.492642	0.0695291	Negative	Positive	Positive	ER+/HER2-
TCGA-E2-A15R	0.483993	-0.0325952	Equivocal	Positive	Positive
TCGA-UL-AAZ6	0.492436	0.142232	Positive	Positive	Positive
TCGA-D8-A1X7	0.495405	0.153079	Negative	Positive	Positive	ER+/HER2-
TCGA-C8-A1HM	0.49236	-0.238078	Negative	Positive	Positive	ER+/HER2-
TCGA-AO-A1KR	0.492876	-0.315733	Negative	Negative	Negative	TNBC
TCGA-AR-A5QN	0.487195	0.222043	Positive	Positive	Positive
TCGA-D8-A27M	0.495719	-0.283343	Negative	Negative	Negative	TNBC
TCGA-D8-A27P	0.489796	0.210204	Negative	Positive	Positive	ER+/HER2-
TCGA-EW-A1IY	0.498367	-0.202351	Negative	Positive	Positive	ER+/HER2-
TCGA-OL-A5RZ	0.488612	-0.31851	[Not Evaluated]	Positive	Negative
TCGA-OL-A6VQ	0.491492	0.544215	[Not Evaluated]	Positive	Positive

## Sheet: Table S4
Table S4. Predicted ESR1 activity scores by ResNet101 at different quantile and the corresponding log-rank test p-values in predicting progression free survival (PFS).
quantie	score	logrank_p_value
0.1	0.487382	0.259248
0.11	0.487564	0.0958188
0.12	0.487763	0.138631
0.13	0.487963	0.193443
0.14	0.488027	0.0368236
0.15	0.48813	0.0449386
0.16	0.488504	0.0627301
0.17	0.488585	0.110826
0.18	0.488924	0.172302
0.19	0.489246	0.0601468
0.2	0.489639	0.00643906
0.21	0.489739	0.0243185
0.22	0.489835	0.055005
0.23	0.4899	0.0174878
0.24	0.48998	0.0242187
0.25	0.490176	0.0454463
0.26	0.490357	0.0582404
0.27	0.490439	0.0457734
0.28	0.490557	0.0485137
0.29	0.490616	0.0534392
0.3	0.490741	0.0618061
0.31	0.491043	0.0740964
0.32	0.491164	0.0802524
0.33	0.491258	0.10714
0.34	0.491369	0.0566103
0.35	0.491456	0.0604035
0.36	0.491581	0.032937
0.37	0.491659	0.0479623
0.38	0.491979	0.0630859
0.39	0.492065	0.0805079
0.4	0.492142	0.0881596
0.41	0.492299	0.108077
0.42	0.492362	0.191279
0.43	0.492506	0.322052
0.44	0.492641	0.341309
0.45	0.492651	0.349743
0.46	0.492784	0.391102
0.47	0.492932	0.581433
0.48	0.493145	0.675766
0.49	0.49327	0.737331
0.5	0.493325	0.802732
0.51	0.493408	0.905342
0.52	0.493562	0.958469
0.53	0.4937	0.989221
0.54	0.493758	0.816422
0.55	0.493861	0.73742
0.56	0.493929	0.683706
0.57	0.494012	0.821534
0.58	0.494221	0.742008
0.59	0.494247	0.912714
0.6	0.494461	0.848388
0.61	0.494695	0.79242
0.62	0.494793	0.945257
0.63	0.49487	0.961626
0.64	0.494997	0.727695
0.65	0.495183	0.287056
0.66	0.495265	0.383732
0.67	0.495423	0.246999
0.68	0.495688	0.269946
0.69	0.495914	0.17499
0.7	0.496045	0.205496
0.71	0.496224	0.125131
0.72	0.496295	0.151546
0.73	0.49639	0.164176
0.74	0.496494	0.0908479
0.75	0.496547	0.112327
0.76	0.496652	0.18264
0.77	0.496924	0.109004
0.78	0.497096	0.135417
0.79	0.49719	0.173194
0.8	0.497285	0.279915
0.81	0.497431	0.302117
0.82	0.497579	0.343898
0.83	0.497816	0.424392
0.84	0.497887	0.595377
0.85	0.498191	0.627704
0.86	0.498313	0.743526
0.87	0.498457	0.964952
0.88	0.49877	0.994865
0.89	0.49905	0.703157

## Sheet: Table S5
Table S5. Predicted risk score by CoxPH model at different quantile and the corresponding log-rank test p-value in predicting progression free survival (PFS).
quantile	predicted_risk	logrank_p-value
0.1	0.765579	0.887231
0.11	0.774494	0.835111
0.12	0.794121	0.690728
0.13	0.821198	0.562648
0.14	0.828635	0.764581
0.15	0.834975	0.741923
0.16	0.843547	0.954766
0.17	0.852495	0.819181
0.18	0.860669	0.665922
0.19	0.868579	0.436541
0.2	0.87825	0.41542
0.21	0.88753	0.357564
0.22	0.896855	0.288515
0.23	0.907383	0.27364
0.24	0.915725	0.23491
0.25	0.917242	0.167419
0.26	0.920786	0.146451
0.27	0.930327	0.120731
0.28	0.938343	0.092194
0.29	0.946434	0.0834623
0.3	0.956102	0.0595865
0.31	0.959931	0.0405045
0.32	0.965664	0.0879066
0.33	0.972056	0.0632963
0.34	0.988345	0.0407343
0.35	0.992369	0.028791
0.36	0.996091	0.0651304
0.37	1.00527	0.0517656
0.38	1.00923	0.0432215
0.39	1.01606	0.0604102
0.4	1.01968	0.0509354
0.41	1.02185	0.0945543
0.42	1.02771	0.0763357
0.43	1.03327	0.0515332
0.44	1.04367	0.110188
0.45	1.05148	0.0969898
0.46	1.05752	0.0862102
0.47	1.06321	0.0426943
0.48	1.06842	0.0296075
0.49	1.07444	0.023404
0.5	1.07735	0.0180307
0.51	1.08059	0.0110876
0.52	1.08587	0.0150795
0.53	1.09107	0.00892223
0.54	1.09618	0.00469605
0.55	1.10237	0.00439326
0.56	1.10921	0.00341378
0.57	1.12138	0.00282742
0.58	1.1303	0.00231083
0.59	1.13941	0.00137258
0.6	1.14869	0.00113749
0.61	1.15501	0.0025509
0.62	1.16635	0.00553247
0.63	1.17005	0.0145776
0.64	1.18221	0.0107948
0.65	1.18554	0.00339554
0.66	1.19226	0.00291767
0.67	1.2004	0.00192019
0.68	1.2213	0.00126942
0.69	1.23379	0.000929779
0.7	1.24494	0.000768152
0.71	1.25325	0.000174275
0.72	1.26633	0.000147004
0.73	1.27848	0.000838899
0.74	1.29076	0.000423193
0.75	1.30444	0.000300303
0.76	1.31188	0.00020364
0.77	1.32572	0.000176782
0.78	1.33724	0.0175353
0.79	1.34378	0.00683501
0.8	1.35033	0.00351711
0.81	1.35819	0.00130457
0.82	1.3644	0.00111381
0.83	1.38101	0.00465678
0.84	1.39895	0.00309599
0.85	1.41399	0.000801404
0.86	1.42281	0.000305733
0.87	1.43842	0.00111825
0.88	1.47859	2.72e-05
0.89	1.49646	1.89e-06
0.9	1.51806	6.38e-06
